# Supplementary material for: Untargeted Metabolomics Reveals Metabolic Reprogramming During Viable but Non-Culturable State Formation in Aeromonas hydrophila Under Preservative Stress
Source: Foods. 2026 Apr 9;15(8):1289. doi: 10.3390/foods15081289 (PMC13114279; doi:10.3390/foods15081289)
Supplement: Supplementary file 1 [file foods-15-01289-s001.zip]

Archive with 8 entries (8 files):
- supplementary Figure S1.jpg
- supplementary Figure S2.jpg
- supplementary Figure S3.pdf
- supplementary Figure S4.pdf
- Supplementary Table S1.xlsx
- Supplementary Table S2.xlsx
- Supplementary Table S3.xlsx
- Supplementary Table S4.xlsx
