# Supplementary material for: Untargeted Metabolomics Reveals Metabolic Reprogramming During Viable but Non-Culturable State Formation in Aeromonas hydrophila Under Preservative Stress
Source: Foods. 2026 Apr 9;15(8):1289. doi: 10.3390/foods15081289 (PMC13114279; doi:10.3390/foods15081289)
Supplement: Supplementary file 1 [file foods-15-01289-s001.zip › Supplementary Table S1.xlsx]

## Sheet: TPC
Day	0.85%+SB			4%+SB
	Log CFU/mL			Log CFU/mL
0	6.6	6.54	6.55	6.27	6.17	6.11
	6.56333			6.18333
6	6.49	6.46	6.43	5.46	5.54	5.5
	6.46			5.5
12	6.41	6.34	6.39	4.46	4.37	4.38
	6.38			4.40333
18	6.17	6.07	6	3.91	3.95	4.02
	6.08			3.96
24	5.69	5.7	5.74	2.17	2	2.07
	5.71			2.08
30	5.3	5.25	5.27	0	0	0
	5.27333			0

## Sheet: Viablity-085sb 
Day	Replicate	Live Count	Dead Count	Live %	Dead %
0	T1	32250	660	95.92	1.96
	T2	32310	670	95.94	1.97
	T3	32214	662	95.93	1.96
6	T1	31500	1000	94.5	3
	T2	31400	1050	94.2	3.2
	T3	31620	980	94.7	2.9
12	T1	30500	1800	93	5.5
	T2	30380	1900	92.7	5.9
	T3	30620	1750	93.3	5.3
18	T1	29000	3500	89.2	10.8
	T2	28850	3700	88.6	11.4
	T3	29210	3400	89.7	10.3
24	T1	27000	5200	83.8	16.2
	T2	26850	5400	83.2	16.8						Day	Live % (Mean ± SD)	Dead % (Mean ± SD)
	T3	27210	5100	84.3	15.7						0	95.93 ± 0.01	1.96 ± 0.01
30	T1	25800	6400	80.1	19.9						6	94.47 ± 0.25	3.03 ± 0.15
	T2	25700	6500	79.8	20.2						12	93.00 ± 0.30	5.57 ± 0.30
	T3	25900	6300	80.3	19.7						18	89.17 ± 0.55	10.83 ± 0.55
											24	83.77 ± 0.55	16.23 ± 0.55
											30	80.07 ± 0.25	19.93 ± 0.25

## Sheet: Viablity-4sb 
Day	Replicate	Live Count	Dead Count	Live %	Dead %
0	T1	16097	3124	83.76	16.24
	T2	15880	3260	82.95	17.05
	T3	16240	3010	84.3	15.7
6	T1	14000	4500	75.7	24.3
	T2	13850	4700	74.7	25.3
	T3	14200	4400	76.3	23.7
12	T1	12000	8000	60	40
	T2	11850	8200	59.1	40.9
	T3	12200	7800	61	39
18	T1	10500	10000	51.2	48.8
	T2	10350	10200	50.4	49.6
	T3	10700	9800	52.2	47.8
24	T1	8800	11000	44.4	55.6
	T2	8600	11200	43.4	56.6
	T3	9000	10800	45.5	54.5
30	T1	8300	11300	42.3	57.7
	T2	8200	11400	41.8	58.2
	T3	8500	11100	43.4	56.6
													Day	Live % (Mean ± SD)	Dead % (Mean ± SD)
													0	83.67 ± 0.68	16.33 ± 0.68
													6	75.57 ± 0.80	24.43 ± 0.80
													12	60.03 ± 0.95	39.97 ± 0.95
													18	51.27 ± 0.90	48.73 ± 0.90
													24	44.43 ± 1.05	55.57 ± 1.05
													30	42.50 ± 0.80	57.50 ± 0.80
