# Supplementary material for: Untargeted Metabolomics Reveals Metabolic Reprogramming During Viable but Non-Culturable State Formation in Aeromonas hydrophila Under Preservative Stress
Source: Foods. 2026 Apr 9;15(8):1289. doi: 10.3390/foods15081289 (PMC13114279; doi:10.3390/foods15081289)
Supplement: Supplementary file 1 [file foods-15-01289-s001.zip › Supplementary Table S2.xlsx]

## Sheet: anova_posthoc_0.85SB
	f.value	p.value	#NAME?	FDR	Tukey's HSD
2-Hydroxyhexadecanoic acid	173460	1.0285e-28	27.988	4.8235e-26	085SB_D18-085SB_D0; 085SB_D24-085SB_D0; 085SB_D30-085SB_D0; 085SB_D18-085SB_D6; 085SB_D24-085SB_D6; 085SB_D30-085SB_D6; 085SB_D18-085SB_D12; 085SB_D24-085SB_D12; 085SB_D30-085SB_D12; 085SB_D30-085SB_D18; 085SB_D30-085SB_D24
9-OxoODE	42647	4.6556e-25	24.332	7.5645e-23	085SB_D6-085SB_D0; 085SB_D12-085SB_D0; 085SB_D18-085SB_D0; 085SB_D24-085SB_D0; 085SB_D30-085SB_D0; 085SB_D12-085SB_D6; 085SB_D18-085SB_D6; 085SB_D24-085SB_D6; 085SB_D30-085SB_D6; 085SB_D18-085SB_D12; 085SB_D24-085SB_D12; 085SB_D30-085SB_D12; 085SB_D24-085SB_D18; 085SB_D30-085SB_D18
Citrinin	42374	4.8387e-25	24.315	7.5645e-23	085SB_D18-085SB_D0; 085SB_D24-085SB_D0; 085SB_D30-085SB_D0; 085SB_D18-085SB_D6; 085SB_D24-085SB_D6; 085SB_D30-085SB_D6; 085SB_D18-085SB_D12; 085SB_D24-085SB_D12; 085SB_D30-085SB_D18; 085SB_D30-085SB_D24
(+-)-3-(4-Hydroxyphenyl)lactic acid	34196	1.7514e-24	23.757	2.0535e-22	085SB_D6-085SB_D0; 085SB_D12-085SB_D0; 085SB_D18-085SB_D0; 085SB_D24-085SB_D0; 085SB_D30-085SB_D0; 085SB_D12-085SB_D6; 085SB_D18-085SB_D6; 085SB_D24-085SB_D6; 085SB_D30-085SB_D6; 085SB_D18-085SB_D12; 085SB_D24-085SB_D12; 085SB_D30-085SB_D12; 085SB_D30-085SB_D18; 085SB_D30-085SB_D24
Glycerol 3-phosphate	27562	6.3878e-24	23.195	5.9917e-22	085SB_D6-085SB_D0; 085SB_D12-085SB_D0; 085SB_D18-085SB_D0; 085SB_D30-085SB_D0; 085SB_D12-085SB_D6; 085SB_D18-085SB_D6; 085SB_D24-085SB_D6; 085SB_D30-085SB_D6; 085SB_D18-085SB_D12; 085SB_D24-085SB_D12; 085SB_D24-085SB_D18; 085SB_D30-085SB_D18; 085SB_D30-085SB_D24
2',3'-Dihydro-2',3'-dihydroxysafrole	25934	9.2036e-24	23.036	7.1942e-22	085SB_D18-085SB_D0; 085SB_D24-085SB_D0; 085SB_D18-085SB_D6; 085SB_D24-085SB_D6; 085SB_D18-085SB_D12; 085SB_D24-085SB_D12; 085SB_D24-085SB_D18; 085SB_D30-085SB_D18; 085SB_D30-085SB_D24
NAGly 17:1/14:0	20515	3.7555e-23	22.425	2.5162e-21	085SB_D6-085SB_D0; 085SB_D18-085SB_D0; 085SB_D24-085SB_D0; 085SB_D30-085SB_D0; 085SB_D12-085SB_D6; 085SB_D18-085SB_D6; 085SB_D24-085SB_D6; 085SB_D30-085SB_D6; 085SB_D18-085SB_D12; 085SB_D24-085SB_D12; 085SB_D30-085SB_D12; 085SB_D30-085SB_D18; 085SB_D30-085SB_D24
9-(2-fluorophenyl)-5,6,7,9-tetrahydro[1,2,4]triazolo[5,1-b]quinazolin-8(4H)-one	19863	4.5593e-23	22.341	2.6729e-21	085SB_D6-085SB_D0; 085SB_D12-085SB_D0; 085SB_D18-085SB_D0; 085SB_D30-085SB_D0; 085SB_D24-085SB_D6; 085SB_D30-085SB_D6; 085SB_D24-085SB_D12; 085SB_D30-085SB_D12; 085SB_D24-085SB_D18; 085SB_D30-085SB_D18; 085SB_D30-085SB_D24
Minoxidil	14255	3.336e-22	21.477	1.7384e-20	085SB_D18-085SB_D0; 085SB_D24-085SB_D0; 085SB_D30-085SB_D0; 085SB_D24-085SB_D6; 085SB_D30-085SB_D6; 085SB_D18-085SB_D12; 085SB_D24-085SB_D12; 085SB_D30-085SB_D12; 085SB_D24-085SB_D18; 085SB_D30-085SB_D24
trans-cinnamoyl-beta-D-glucoside	13982	3.7458e-22	21.426	1.7568e-20	085SB_D18-085SB_D0; 085SB_D24-085SB_D0; 085SB_D30-085SB_D0; 085SB_D18-085SB_D6; 085SB_D24-085SB_D6; 085SB_D30-085SB_D6; 085SB_D18-085SB_D12; 085SB_D24-085SB_D12; 085SB_D30-085SB_D12; 085SB_D24-085SB_D18; 085SB_D30-085SB_D24
Biotin	11743	1.0673e-21	20.972	4.5504e-20	085SB_D18-085SB_D0; 085SB_D24-085SB_D0; 085SB_D18-085SB_D6; 085SB_D24-085SB_D6; 085SB_D18-085SB_D12; 085SB_D24-085SB_D12; 085SB_D24-085SB_D18; 085SB_D30-085SB_D18; 085SB_D30-085SB_D24
Phospho-L-serine	10489	2.1008e-21	20.678	8.2105e-20	085SB_D18-085SB_D0; 085SB_D24-085SB_D0; 085SB_D30-085SB_D0; 085SB_D18-085SB_D6; 085SB_D24-085SB_D6; 085SB_D30-085SB_D6; 085SB_D18-085SB_D12; 085SB_D24-085SB_D12; 085SB_D30-085SB_D12; 085SB_D24-085SB_D18; 085SB_D30-085SB_D24
1-(4-Hydroxyphenyl)-3-((2R,3R,4S,5S,6R)-3,4,5-trihydroxy-6-(hydroxymethyl)oxan-2-yl)oxypropan-1-one	8157.6	9.488e-21	20.023	3.423e-19	085SB_D18-085SB_D0; 085SB_D24-085SB_D0; 085SB_D30-085SB_D0; 085SB_D18-085SB_D6; 085SB_D24-085SB_D6; 085SB_D30-085SB_D6; 085SB_D18-085SB_D12; 085SB_D24-085SB_D12; 085SB_D30-085SB_D12
3, 4 Dihydroxy phenyl alanine	7048.6	2.2793e-20	19.642	7.6356e-19	085SB_D6-085SB_D0; 085SB_D12-085SB_D0; 085SB_D24-085SB_D0; 085SB_D30-085SB_D0; 085SB_D12-085SB_D6; 085SB_D18-085SB_D6; 085SB_D24-085SB_D6; 085SB_D30-085SB_D6; 085SB_D18-085SB_D12; 085SB_D24-085SB_D12; 085SB_D30-085SB_D12; 085SB_D24-085SB_D18; 085SB_D30-085SB_D18; 085SB_D30-085SB_D24
5,5-Dimethyl-2,4,6(1H,3H,5H)-pyrimidinetrione	5390.5	1.1384e-19	18.944	3.5595e-18	085SB_D18-085SB_D0; 085SB_D24-085SB_D0; 085SB_D18-085SB_D6; 085SB_D24-085SB_D6; 085SB_D18-085SB_D12; 085SB_D24-085SB_D12; 085SB_D24-085SB_D18; 085SB_D30-085SB_D18; 085SB_D30-085SB_D24
N-Acetyl-D-galactosamine	4419.4	3.7461e-19	18.426	1.0981e-17	085SB_D24-085SB_D0; 085SB_D30-085SB_D0; 085SB_D24-085SB_D6; 085SB_D30-085SB_D6; 085SB_D24-085SB_D12; 085SB_D30-085SB_D12; 085SB_D24-085SB_D18; 085SB_D30-085SB_D18; 085SB_D30-085SB_D24
Agn-PC-00aifj	3764.2	9.8052e-19	18.009	2.7051e-17	085SB_D6-085SB_D0; 085SB_D18-085SB_D0; 085SB_D12-085SB_D6; 085SB_D18-085SB_D6; 085SB_D24-085SB_D6; 085SB_D30-085SB_D6; 085SB_D18-085SB_D12; 085SB_D24-085SB_D18; 085SB_D30-085SB_D18
Cyclohexanecarboxamide, N-ethyl-5-methyl-2-(1-methylethyl)-	3634.3	1.2102e-18	17.917	3.1532e-17	085SB_D6-085SB_D0; 085SB_D12-085SB_D0; 085SB_D18-085SB_D0; 085SB_D18-085SB_D6; 085SB_D24-085SB_D6; 085SB_D30-085SB_D6; 085SB_D18-085SB_D12; 085SB_D24-085SB_D12; 085SB_D30-085SB_D12; 085SB_D24-085SB_D18; 085SB_D30-085SB_D18
(9Z,12E)-15,16-Dihydroxyoctadeca-9,12-dienoic acid	3470.2	1.5965e-18	17.797	3.9408e-17	085SB_D18-085SB_D0; 085SB_D24-085SB_D0; 085SB_D12-085SB_D6; 085SB_D18-085SB_D6; 085SB_D24-085SB_D6; 085SB_D18-085SB_D12; 085SB_D24-085SB_D12; 085SB_D30-085SB_D12; 085SB_D24-085SB_D18; 085SB_D30-085SB_D18; 085SB_D30-085SB_D24
3-Phenyl-3-(pyridin-2-yl)propanoic acid	3363	1.9271e-18	17.715	4.5191e-17	085SB_D6-085SB_D0; 085SB_D30-085SB_D0; 085SB_D18-085SB_D6; 085SB_D30-085SB_D6; 085SB_D18-085SB_D12; 085SB_D30-085SB_D12; 085SB_D24-085SB_D18; 085SB_D30-085SB_D18; 085SB_D30-085SB_D24
(1alpha,2beta,4aalpha,4bbeta,10beta)-2-Hydroxy-1,4a-dimethyl-8-methylenegibbane-1,10-dicarboxylic acid	2560.4	9.8792e-18	17.005	2.2064e-16	085SB_D30-085SB_D0; 085SB_D24-085SB_D6; 085SB_D30-085SB_D6; 085SB_D30-085SB_D12; 085SB_D24-085SB_D18; 085SB_D30-085SB_D18; 085SB_D30-085SB_D24
GlyTouCan:G76616MW	1677.9	1.2425e-16	15.906	2.6488e-15	085SB_D18-085SB_D0; 085SB_D18-085SB_D6; 085SB_D18-085SB_D12; 085SB_D24-085SB_D18; 085SB_D30-085SB_D18
Methylglutaric acid	1477.3	2.6637e-16	15.575	5.4317e-15	085SB_D18-085SB_D0; 085SB_D24-085SB_D0; 085SB_D18-085SB_D6; 085SB_D24-085SB_D6; 085SB_D18-085SB_D12; 085SB_D24-085SB_D12; 085SB_D30-085SB_D12; 085SB_D24-085SB_D18; 085SB_D30-085SB_D18; 085SB_D30-085SB_D24
(2S)-2,3-Dihydro-6-(2-hydroxyethyl)-2-(hydroxymethyl)-5,7-dimethyl-1H-inden-1-one	956.56	3.5917e-15	14.445	7.0188e-14	085SB_D6-085SB_D0; 085SB_D12-085SB_D6; 085SB_D18-085SB_D6; 085SB_D24-085SB_D6; 085SB_D30-085SB_D6
4-Amino-2,2,6,6-tetramethylpiperidine	582.32	6.9744e-14	13.156	1.3084e-12	085SB_D6-085SB_D0; 085SB_D18-085SB_D0; 085SB_D24-085SB_D0; 085SB_D30-085SB_D0; 085SB_D12-085SB_D6; 085SB_D18-085SB_D6; 085SB_D24-085SB_D6; 085SB_D30-085SB_D6; 085SB_D18-085SB_D12; 085SB_D24-085SB_D12; 085SB_D30-085SB_D12; 085SB_D24-085SB_D18; 085SB_D30-085SB_D18; 085SB_D30-085SB_D24
Betaine	550.07	9.8001e-14	13.009	1.7678e-12	085SB_D6-085SB_D0; 085SB_D12-085SB_D0; 085SB_D18-085SB_D0; 085SB_D24-085SB_D0; 085SB_D30-085SB_D0; 085SB_D12-085SB_D6; 085SB_D24-085SB_D6; 085SB_D30-085SB_D6; 085SB_D18-085SB_D12; 085SB_D30-085SB_D12; 085SB_D24-085SB_D18; 085SB_D30-085SB_D18; 085SB_D30-085SB_D24
Ornidazole	499.01	1.7525e-13	12.756	3.0442e-12	085SB_D18-085SB_D0; 085SB_D24-085SB_D0; 085SB_D30-085SB_D0; 085SB_D18-085SB_D6; 085SB_D24-085SB_D6; 085SB_D30-085SB_D6; 085SB_D18-085SB_D12; 085SB_D24-085SB_D12; 085SB_D30-085SB_D12; 085SB_D24-085SB_D18; 085SB_D30-085SB_D18; 085SB_D30-085SB_D24
alpha-Phenyl-2-piperidineacetamide	460.25	2.8382e-13	12.547	4.6719e-12	085SB_D6-085SB_D0; 085SB_D12-085SB_D0; 085SB_D18-085SB_D0; 085SB_D24-085SB_D0; 085SB_D30-085SB_D0; 085SB_D12-085SB_D6; 085SB_D18-085SB_D6; 085SB_D18-085SB_D12; 085SB_D24-085SB_D12; 085SB_D30-085SB_D12; 085SB_D24-085SB_D18; 085SB_D30-085SB_D18
Acetaminophen	458.89	2.8888e-13	12.539	4.6719e-12	085SB_D6-085SB_D0; 085SB_D12-085SB_D0; 085SB_D18-085SB_D0; 085SB_D24-085SB_D0; 085SB_D30-085SB_D0; 085SB_D12-085SB_D6; 085SB_D18-085SB_D6; 085SB_D18-085SB_D12; 085SB_D24-085SB_D12; 085SB_D30-085SB_D12; 085SB_D24-085SB_D18; 085SB_D30-085SB_D18
Linagliptin	427.42	4.4119e-13	12.355	6.8973e-12	085SB_D6-085SB_D0; 085SB_D12-085SB_D6; 085SB_D18-085SB_D6; 085SB_D24-085SB_D6; 085SB_D30-085SB_D6
Valylvaline	414.36	5.3084e-13	12.275	8.0311e-12	085SB_D6-085SB_D0; 085SB_D12-085SB_D0; 085SB_D18-085SB_D0; 085SB_D24-085SB_D0; 085SB_D30-085SB_D0; 085SB_D12-085SB_D6; 085SB_D18-085SB_D6; 085SB_D24-085SB_D6; 085SB_D18-085SB_D12; 085SB_D24-085SB_D12; 085SB_D30-085SB_D12; 085SB_D24-085SB_D18; 085SB_D30-085SB_D18; 085SB_D30-085SB_D24
Leukotriene B4	399.66	6.5824e-13	12.182	9.6473e-12	085SB_D18-085SB_D0; 085SB_D24-085SB_D0; 085SB_D18-085SB_D6; 085SB_D24-085SB_D6; 085SB_D18-085SB_D12; 085SB_D24-085SB_D12; 085SB_D24-085SB_D18; 085SB_D30-085SB_D18; 085SB_D30-085SB_D24
Streptochlorin	358.22	1.2633e-12	11.899	1.7954e-11	085SB_D6-085SB_D0; 085SB_D18-085SB_D0; 085SB_D24-085SB_D0; 085SB_D12-085SB_D6; 085SB_D18-085SB_D6; 085SB_D24-085SB_D6; 085SB_D30-085SB_D6; 085SB_D18-085SB_D12; 085SB_D24-085SB_D12; 085SB_D24-085SB_D18; 085SB_D30-085SB_D18; 085SB_D30-085SB_D24
Adenosine	337.06	1.8146e-12	11.741	2.503e-11	085SB_D6-085SB_D0; 085SB_D18-085SB_D0; 085SB_D24-085SB_D0; 085SB_D12-085SB_D6; 085SB_D18-085SB_D6; 085SB_D24-085SB_D6; 085SB_D30-085SB_D6; 085SB_D18-085SB_D12; 085SB_D24-085SB_D12; 085SB_D24-085SB_D18; 085SB_D30-085SB_D18; 085SB_D30-085SB_D24
2,3-Dinor-6-keto-prostaglandin F1 a	334.05	1.9143e-12	11.718	2.5651e-11	085SB_D18-085SB_D0; 085SB_D24-085SB_D0; 085SB_D18-085SB_D6; 085SB_D24-085SB_D6; 085SB_D18-085SB_D12; 085SB_D24-085SB_D12; 085SB_D24-085SB_D18; 085SB_D30-085SB_D18; 085SB_D30-085SB_D24
Zidovudine	272.34	6.4433e-12	11.191	8.3942e-11	085SB_D18-085SB_D0; 085SB_D24-085SB_D0; 085SB_D18-085SB_D6; 085SB_D24-085SB_D6; 085SB_D18-085SB_D12; 085SB_D24-085SB_D12; 085SB_D30-085SB_D18; 085SB_D30-085SB_D24
N-a-Acetyl-L-arginine	247.59	1.1339e-11	10.945	1.4372e-10	085SB_D6-085SB_D0; 085SB_D12-085SB_D0; 085SB_D18-085SB_D0; 085SB_D24-085SB_D0; 085SB_D12-085SB_D6; 085SB_D18-085SB_D6; 085SB_D30-085SB_D6; 085SB_D18-085SB_D12; 085SB_D24-085SB_D12; 085SB_D30-085SB_D12; 085SB_D24-085SB_D18; 085SB_D30-085SB_D18; 085SB_D30-085SB_D24
Guanosine	241.76	1.3059e-11	10.884	1.6117e-10	085SB_D6-085SB_D0; 085SB_D12-085SB_D0; 085SB_D18-085SB_D0; 085SB_D24-085SB_D0; 085SB_D30-085SB_D0; 085SB_D12-085SB_D6; 085SB_D18-085SB_D6; 085SB_D18-085SB_D12; 085SB_D24-085SB_D12; 085SB_D30-085SB_D12; 085SB_D24-085SB_D18; 085SB_D30-085SB_D18
6-Phosphogluconic acid	239.86	1.3687e-11	10.864	1.6459e-10	085SB_D18-085SB_D0; 085SB_D24-085SB_D0; 085SB_D18-085SB_D6; 085SB_D24-085SB_D6; 085SB_D30-085SB_D6; 085SB_D18-085SB_D12; 085SB_D24-085SB_D12; 085SB_D30-085SB_D12; 085SB_D24-085SB_D18; 085SB_D30-085SB_D18; 085SB_D30-085SB_D24
Di-o-tolylguanidine	235.29	1.534e-11	10.814	1.7986e-10	085SB_D6-085SB_D0; 085SB_D12-085SB_D0; 085SB_D18-085SB_D0; 085SB_D24-085SB_D0; 085SB_D30-085SB_D0; 085SB_D18-085SB_D6; 085SB_D24-085SB_D6; 085SB_D30-085SB_D6; 085SB_D18-085SB_D12; 085SB_D24-085SB_D12; 085SB_D30-085SB_D12; 085SB_D30-085SB_D18; 085SB_D30-085SB_D24
N-alpha-Acetyl-L-lysine	222.1	2.1588e-11	10.666	2.4694e-10	085SB_D6-085SB_D0; 085SB_D12-085SB_D0; 085SB_D18-085SB_D0; 085SB_D24-085SB_D0; 085SB_D30-085SB_D0; 085SB_D18-085SB_D6; 085SB_D24-085SB_D6; 085SB_D30-085SB_D6; 085SB_D18-085SB_D12; 085SB_D24-085SB_D12; 085SB_D30-085SB_D12
Cytidine	203.17	3.658e-11	10.437	4.0848e-10	085SB_D6-085SB_D0; 085SB_D12-085SB_D0; 085SB_D18-085SB_D0; 085SB_D24-085SB_D0; 085SB_D30-085SB_D0; 085SB_D12-085SB_D6; 085SB_D18-085SB_D6; 085SB_D24-085SB_D6; 085SB_D30-085SB_D6; 085SB_D18-085SB_D12; 085SB_D30-085SB_D12; 085SB_D24-085SB_D18; 085SB_D30-085SB_D18; 085SB_D30-085SB_D24
CID 790	200.44	3.9625e-11	10.402	4.3219e-10	085SB_D6-085SB_D0; 085SB_D12-085SB_D0; 085SB_D18-085SB_D0; 085SB_D24-085SB_D0; 085SB_D30-085SB_D0; 085SB_D18-085SB_D6; 085SB_D30-085SB_D6; 085SB_D18-085SB_D12; 085SB_D24-085SB_D12; 085SB_D30-085SB_D12; 085SB_D24-085SB_D18; 085SB_D30-085SB_D18; 085SB_D30-085SB_D24
Aminoadipic acid	181.02	7.2348e-11	10.141	7.7117e-10	085SB_D6-085SB_D0; 085SB_D12-085SB_D0; 085SB_D18-085SB_D0; 085SB_D24-085SB_D0; 085SB_D30-085SB_D0; 085SB_D18-085SB_D6; 085SB_D30-085SB_D6; 085SB_D18-085SB_D12; 085SB_D30-085SB_D12; 085SB_D24-085SB_D18; 085SB_D30-085SB_D18; 085SB_D30-085SB_D24
Ascorbic acid	176.67	8.3541e-11	10.078	8.7068e-10	085SB_D12-085SB_D0; 085SB_D18-085SB_D0; 085SB_D24-085SB_D0; 085SB_D30-085SB_D0; 085SB_D12-085SB_D6; 085SB_D18-085SB_D6; 085SB_D24-085SB_D6; 085SB_D30-085SB_D6; 085SB_D18-085SB_D12; 085SB_D30-085SB_D12; 085SB_D24-085SB_D18; 085SB_D30-085SB_D18
Oxypurinol	170.92	1.0154e-10	9.9933	1.0353e-09	085SB_D6-085SB_D0; 085SB_D18-085SB_D0; 085SB_D24-085SB_D0; 085SB_D30-085SB_D0; 085SB_D12-085SB_D6; 085SB_D18-085SB_D6; 085SB_D30-085SB_D6; 085SB_D18-085SB_D12; 085SB_D24-085SB_D12; 085SB_D30-085SB_D12; 085SB_D24-085SB_D18; 085SB_D30-085SB_D18; 085SB_D30-085SB_D24
3,5-Difluoro-N-[3-(thiophen-2-YL)-1,2-oxazol-5-YL]benzamide	163.21	1.3332e-10	9.8751	1.3304e-09	085SB_D6-085SB_D0; 085SB_D12-085SB_D0; 085SB_D18-085SB_D0; 085SB_D24-085SB_D0; 085SB_D30-085SB_D0; 085SB_D12-085SB_D6; 085SB_D18-085SB_D6; 085SB_D30-085SB_D6; 085SB_D18-085SB_D12; 085SB_D24-085SB_D12; 085SB_D24-085SB_D18; 085SB_D30-085SB_D18; 085SB_D30-085SB_D24
4-Nitrophenol	161.58	1.4142e-10	9.8495	1.3817e-09	085SB_D6-085SB_D0; 085SB_D12-085SB_D0; 085SB_D18-085SB_D0; 085SB_D24-085SB_D0; 085SB_D30-085SB_D0; 085SB_D24-085SB_D6; 085SB_D30-085SB_D6; 085SB_D24-085SB_D12; 085SB_D30-085SB_D12; 085SB_D24-085SB_D18; 085SB_D30-085SB_D18; 085SB_D30-085SB_D24
9-(2-Amino-2-deoxy-d-xylofuranosyl) adenine	156.4	1.7136e-10	9.7661	1.6402e-09	085SB_D6-085SB_D0; 085SB_D18-085SB_D0; 085SB_D24-085SB_D0; 085SB_D30-085SB_D0; 085SB_D12-085SB_D6; 085SB_D18-085SB_D6; 085SB_D24-085SB_D6; 085SB_D30-085SB_D6; 085SB_D18-085SB_D12; 085SB_D24-085SB_D12; 085SB_D30-085SB_D12; 085SB_D24-085SB_D18; 085SB_D30-085SB_D18; 085SB_D30-085SB_D24
(2S)-6-chloro-N,2-dimethyl-2,3-dihydro-1,4-benzoxazine-4-carboxamide	155.5	1.7728e-10	9.7513	1.6629e-09	085SB_D6-085SB_D0; 085SB_D12-085SB_D0; 085SB_D18-085SB_D0; 085SB_D24-085SB_D0; 085SB_D30-085SB_D0; 085SB_D18-085SB_D12
3-Amino-4-hydroxybenzoic acid	152.18	2.0131e-10	9.6961	1.8513e-09	085SB_D24-085SB_D0; 085SB_D18-085SB_D6; 085SB_D24-085SB_D6; 085SB_D18-085SB_D12; 085SB_D24-085SB_D12; 085SB_D24-085SB_D18; 085SB_D30-085SB_D18; 085SB_D30-085SB_D24
Atrazine	149.75	2.213e-10	9.655	1.9959e-09	085SB_D6-085SB_D0; 085SB_D12-085SB_D0; 085SB_D24-085SB_D0; 085SB_D30-085SB_D0; 085SB_D12-085SB_D6; 085SB_D18-085SB_D6; 085SB_D24-085SB_D6; 085SB_D18-085SB_D12; 085SB_D24-085SB_D12; 085SB_D30-085SB_D12; 085SB_D24-085SB_D18; 085SB_D30-085SB_D18; 085SB_D30-085SB_D24
1,2-Cyclohexanedione	149.21	2.2605e-10	9.6458	2.0004e-09	085SB_D6-085SB_D0; 085SB_D12-085SB_D0; 085SB_D18-085SB_D0; 085SB_D24-085SB_D0; 085SB_D30-085SB_D0; 085SB_D18-085SB_D6; 085SB_D18-085SB_D12; 085SB_D30-085SB_D12; 085SB_D24-085SB_D18; 085SB_D30-085SB_D18; 085SB_D30-085SB_D24
N-(1,3-dimethyl-2,6-dioxo-1,2,3,6-tetrahydropyrimidin-4-yl)-2-methoxyacetamide	147.9	2.3808e-10	9.6233	2.0678e-09	085SB_D18-085SB_D0; 085SB_D24-085SB_D0; 085SB_D30-085SB_D0; 085SB_D12-085SB_D6; 085SB_D18-085SB_D6; 085SB_D24-085SB_D6; 085SB_D30-085SB_D6; 085SB_D18-085SB_D12; 085SB_D24-085SB_D12; 085SB_D30-085SB_D12; 085SB_D24-085SB_D18; 085SB_D30-085SB_D18
Citrulline	146.55	2.5131e-10	9.5998	2.143e-09	085SB_D6-085SB_D0; 085SB_D12-085SB_D0; 085SB_D18-085SB_D0; 085SB_D24-085SB_D0; 085SB_D30-085SB_D0; 085SB_D12-085SB_D6; 085SB_D18-085SB_D6; 085SB_D24-085SB_D6; 085SB_D30-085SB_D6
Succinylacetone	141.84	3.0454e-10	9.5163	2.5506e-09	085SB_D6-085SB_D0; 085SB_D12-085SB_D0; 085SB_D18-085SB_D0; 085SB_D24-085SB_D0; 085SB_D30-085SB_D0; 085SB_D12-085SB_D6; 085SB_D18-085SB_D6; 085SB_D24-085SB_D6; 085SB_D30-085SB_D6; 085SB_D18-085SB_D12; 085SB_D24-085SB_D12
2-Aminoethyl (2-hydroxy-3-pentoxypropyl) hydrogen phosphate	134.39	4.182e-10	9.3786	3.441e-09	085SB_D6-085SB_D0; 085SB_D12-085SB_D0; 085SB_D18-085SB_D0; 085SB_D24-085SB_D0; 085SB_D30-085SB_D0; 085SB_D18-085SB_D6; 085SB_D24-085SB_D6; 085SB_D30-085SB_D6; 085SB_D24-085SB_D12; 085SB_D30-085SB_D12; 085SB_D30-085SB_D18
Quinidine	119.25	8.4274e-10	9.0743	6.7825e-09	085SB_D6-085SB_D0; 085SB_D12-085SB_D0; 085SB_D18-085SB_D0; 085SB_D24-085SB_D0; 085SB_D12-085SB_D6; 085SB_D18-085SB_D6; 085SB_D30-085SB_D6; 085SB_D18-085SB_D12; 085SB_D24-085SB_D12; 085SB_D30-085SB_D12; 085SB_D24-085SB_D18; 085SB_D30-085SB_D18; 085SB_D30-085SB_D24
Malic acid	119	8.5323e-10	9.0689	6.7825e-09	085SB_D12-085SB_D0; 085SB_D18-085SB_D0; 085SB_D24-085SB_D0; 085SB_D30-085SB_D0; 085SB_D12-085SB_D6; 085SB_D18-085SB_D6; 085SB_D24-085SB_D6; 085SB_D30-085SB_D6; 085SB_D18-085SB_D12; 085SB_D24-085SB_D18; 085SB_D30-085SB_D18; 085SB_D30-085SB_D24
p-Coumaraldehyde	114.66	1.0606e-09	8.9744	8.2904e-09	085SB_D18-085SB_D0; 085SB_D24-085SB_D0; 085SB_D18-085SB_D6; 085SB_D24-085SB_D6; 085SB_D18-085SB_D12; 085SB_D24-085SB_D12; 085SB_D24-085SB_D18; 085SB_D30-085SB_D18; 085SB_D30-085SB_D24
1-(2-Hydroxyethyl)-2,2,6,6-tetramethyl-4-hydroxypiperidine	114.19	1.0861e-09	8.9641	8.3141e-09	085SB_D6-085SB_D0; 085SB_D12-085SB_D0; 085SB_D18-085SB_D0; 085SB_D24-085SB_D0; 085SB_D30-085SB_D0; 085SB_D12-085SB_D6; 085SB_D18-085SB_D6; 085SB_D24-085SB_D6; 085SB_D30-085SB_D6; 085SB_D18-085SB_D12; 085SB_D30-085SB_D12; 085SB_D24-085SB_D18; 085SB_D30-085SB_D18
1-Aminocyclobutanecarboxylic acid	113.96	1.0991e-09	8.959	8.3141e-09	085SB_D6-085SB_D0; 085SB_D12-085SB_D0; 085SB_D18-085SB_D0; 085SB_D24-085SB_D0; 085SB_D30-085SB_D0; 085SB_D12-085SB_D6; 085SB_D18-085SB_D6; 085SB_D24-085SB_D6; 085SB_D30-085SB_D6; 085SB_D18-085SB_D12; 085SB_D24-085SB_D12; 085SB_D30-085SB_D18; 085SB_D30-085SB_D24
Methylmalonic acid	106.65	1.6197e-09	8.7906	1.2058e-08	085SB_D6-085SB_D0; 085SB_D12-085SB_D0; 085SB_D24-085SB_D0; 085SB_D30-085SB_D0; 085SB_D12-085SB_D6; 085SB_D18-085SB_D6; 085SB_D24-085SB_D6; 085SB_D30-085SB_D6; 085SB_D18-085SB_D12; 085SB_D24-085SB_D12; 085SB_D24-085SB_D18; 085SB_D30-085SB_D18; 085SB_D30-085SB_D24
3-(4-fluorophenyl)-5-(pyrrolidin-1-ylmethyl)-1H-pyrazole	98.783	2.532e-09	8.5965	1.8555e-08	085SB_D6-085SB_D0; 085SB_D12-085SB_D0; 085SB_D18-085SB_D0; 085SB_D30-085SB_D0; 085SB_D12-085SB_D6; 085SB_D18-085SB_D6; 085SB_D24-085SB_D6; 085SB_D30-085SB_D6; 085SB_D18-085SB_D12; 085SB_D24-085SB_D12; 085SB_D24-085SB_D18; 085SB_D30-085SB_D18; 085SB_D30-085SB_D24
Epsilon-caprolactam	95.727	3.0407e-09	8.517	2.194e-08	085SB_D6-085SB_D0; 085SB_D12-085SB_D0; 085SB_D18-085SB_D0; 085SB_D24-085SB_D0; 085SB_D30-085SB_D0; 085SB_D30-085SB_D6; 085SB_D18-085SB_D12; 085SB_D30-085SB_D12; 085SB_D30-085SB_D18; 085SB_D30-085SB_D24
6-Acetamidohexanoic acid	95.121	3.1552e-09	8.501	2.2421e-08	085SB_D6-085SB_D0; 085SB_D12-085SB_D0; 085SB_D18-085SB_D0; 085SB_D24-085SB_D0; 085SB_D30-085SB_D0; 085SB_D18-085SB_D6; 085SB_D24-085SB_D6; 085SB_D30-085SB_D6; 085SB_D18-085SB_D12; 085SB_D24-085SB_D12; 085SB_D30-085SB_D12
5-Fluoroindole-2-carboxylic acid	94.162	3.3468e-09	8.4754	2.3278e-08	085SB_D6-085SB_D0; 085SB_D12-085SB_D0; 085SB_D18-085SB_D0; 085SB_D24-085SB_D0; 085SB_D30-085SB_D0; 085SB_D18-085SB_D6; 085SB_D24-085SB_D6; 085SB_D30-085SB_D6; 085SB_D18-085SB_D12; 085SB_D24-085SB_D12; 085SB_D30-085SB_D12
Methionine	94.026	3.375e-09	8.4717	2.3278e-08	085SB_D6-085SB_D0; 085SB_D12-085SB_D0; 085SB_D18-085SB_D0; 085SB_D24-085SB_D0; 085SB_D30-085SB_D0; 085SB_D12-085SB_D6; 085SB_D18-085SB_D6; 085SB_D18-085SB_D12; 085SB_D24-085SB_D12; 085SB_D24-085SB_D18; 085SB_D30-085SB_D18; 085SB_D30-085SB_D24
4-Hydroxyquinoline	92.167	3.7909e-09	8.4213	2.5767e-08	085SB_D6-085SB_D0; 085SB_D24-085SB_D0; 085SB_D30-085SB_D0; 085SB_D12-085SB_D6; 085SB_D18-085SB_D6; 085SB_D24-085SB_D6; 085SB_D24-085SB_D12; 085SB_D30-085SB_D12; 085SB_D24-085SB_D18; 085SB_D30-085SB_D18; 085SB_D30-085SB_D24
Kinetin	91.366	3.9881e-09	8.3992	2.672e-08	085SB_D6-085SB_D0; 085SB_D12-085SB_D0; 085SB_D18-085SB_D0; 085SB_D24-085SB_D0; 085SB_D30-085SB_D0; 085SB_D12-085SB_D6; 085SB_D18-085SB_D6; 085SB_D24-085SB_D6; 085SB_D18-085SB_D12; 085SB_D30-085SB_D12; 085SB_D24-085SB_D18; 085SB_D30-085SB_D18; 085SB_D30-085SB_D24
D-Glycerate 3-phosphate	91.103	4.0555e-09	8.392	2.6789e-08	085SB_D6-085SB_D0; 085SB_D12-085SB_D0; 085SB_D18-085SB_D0; 085SB_D30-085SB_D0; 085SB_D18-085SB_D6; 085SB_D24-085SB_D6; 085SB_D30-085SB_D6; 085SB_D18-085SB_D12; 085SB_D24-085SB_D12; 085SB_D30-085SB_D12; 085SB_D24-085SB_D18; 085SB_D30-085SB_D18; 085SB_D30-085SB_D24
o-Succinylhomoserine	88.08	4.9341e-09	8.3068	3.214e-08	085SB_D24-085SB_D0; 085SB_D30-085SB_D0; 085SB_D24-085SB_D6; 085SB_D30-085SB_D6; 085SB_D24-085SB_D12; 085SB_D30-085SB_D12; 085SB_D24-085SB_D18; 085SB_D30-085SB_D18
2-Piperidineacetic acid, alpha-phenyl-	84.762	6.1658e-09	8.21	3.9613e-08	085SB_D6-085SB_D0; 085SB_D12-085SB_D0; 085SB_D18-085SB_D0; 085SB_D24-085SB_D0; 085SB_D30-085SB_D0
tetranor-PGDM-d6	83.649	6.6566e-09	8.1768	4.2188e-08	085SB_D6-085SB_D0; 085SB_D18-085SB_D0; 085SB_D24-085SB_D0; 085SB_D30-085SB_D0; 085SB_D12-085SB_D6; 085SB_D18-085SB_D6; 085SB_D18-085SB_D12; 085SB_D24-085SB_D12; 085SB_D24-085SB_D18; 085SB_D30-085SB_D18; 085SB_D30-085SB_D24
Guanine	81.299	7.8514e-09	8.1051	4.9098e-08	085SB_D6-085SB_D0; 085SB_D12-085SB_D0; 085SB_D18-085SB_D0; 085SB_D30-085SB_D0; 085SB_D12-085SB_D6; 085SB_D18-085SB_D6; 085SB_D24-085SB_D6; 085SB_D30-085SB_D6; 085SB_D18-085SB_D12; 085SB_D24-085SB_D12; 085SB_D24-085SB_D18; 085SB_D30-085SB_D18
Xanthine	78.395	9.6911e-09	8.0136	5.9804e-08	085SB_D6-085SB_D0; 085SB_D18-085SB_D0; 085SB_D24-085SB_D0; 085SB_D30-085SB_D0; 085SB_D12-085SB_D6; 085SB_D18-085SB_D6; 085SB_D30-085SB_D6; 085SB_D24-085SB_D12; 085SB_D30-085SB_D12; 085SB_D24-085SB_D18; 085SB_D30-085SB_D18; 085SB_D30-085SB_D24
Indoleacetyl phenylalanine	73.086	1.4531e-08	7.8377	8.8507e-08	085SB_D24-085SB_D0; 085SB_D24-085SB_D6; 085SB_D24-085SB_D12; 085SB_D24-085SB_D18; 085SB_D30-085SB_D18; 085SB_D30-085SB_D24
N,N-Dimethylaniline	71.44	1.657e-08	7.7807	9.9633e-08	085SB_D18-085SB_D0; 085SB_D24-085SB_D0; 085SB_D18-085SB_D6; 085SB_D24-085SB_D6; 085SB_D18-085SB_D12; 085SB_D24-085SB_D12; 085SB_D30-085SB_D18; 085SB_D30-085SB_D24
Pseudouridine	70.532	1.7838e-08	7.7487	1.059e-07	085SB_D12-085SB_D0; 085SB_D18-085SB_D0; 085SB_D24-085SB_D0; 085SB_D30-085SB_D0; 085SB_D12-085SB_D6; 085SB_D18-085SB_D6; 085SB_D24-085SB_D6; 085SB_D30-085SB_D6; 085SB_D18-085SB_D12; 085SB_D24-085SB_D12; 085SB_D24-085SB_D18; 085SB_D30-085SB_D18
Uridine	68.052	2.192e-08	7.6592	1.2851e-07	085SB_D6-085SB_D0; 085SB_D12-085SB_D0; 085SB_D18-085SB_D0; 085SB_D24-085SB_D0; 085SB_D30-085SB_D0; 085SB_D18-085SB_D6; 085SB_D24-085SB_D6; 085SB_D30-085SB_D6; 085SB_D18-085SB_D12; 085SB_D24-085SB_D12; 085SB_D30-085SB_D12; 085SB_D24-085SB_D18; 085SB_D30-085SB_D18
Xanthosine	67.55	2.2874e-08	7.6407	1.3244e-07	085SB_D6-085SB_D0; 085SB_D12-085SB_D0; 085SB_D18-085SB_D0; 085SB_D12-085SB_D6; 085SB_D18-085SB_D6; 085SB_D24-085SB_D6; 085SB_D30-085SB_D6; 085SB_D18-085SB_D12; 085SB_D24-085SB_D12; 085SB_D30-085SB_D12; 085SB_D24-085SB_D18; 085SB_D30-085SB_D18
Glycyl-tyrosyl-alanine	65.758	2.6694e-08	7.5736	1.5268e-07	085SB_D18-085SB_D0; 085SB_D24-085SB_D0; 085SB_D30-085SB_D0; 085SB_D18-085SB_D6; 085SB_D24-085SB_D6; 085SB_D30-085SB_D6; 085SB_D18-085SB_D12; 085SB_D24-085SB_D12; 085SB_D30-085SB_D12
Triethanolamine	62.388	3.6099e-08	7.4425	2.0398e-07	085SB_D6-085SB_D0; 085SB_D12-085SB_D0; 085SB_D18-085SB_D0; 085SB_D24-085SB_D0; 085SB_D30-085SB_D0; 085SB_D18-085SB_D6; 085SB_D24-085SB_D6; 085SB_D30-085SB_D6; 085SB_D18-085SB_D12; 085SB_D24-085SB_D12; 085SB_D30-085SB_D18; 085SB_D30-085SB_D24
Inosine	60.807	4.1817e-08	7.3786	2.3348e-07	085SB_D6-085SB_D0; 085SB_D12-085SB_D0; 085SB_D18-085SB_D0; 085SB_D24-085SB_D0; 085SB_D30-085SB_D0; 085SB_D18-085SB_D6; 085SB_D30-085SB_D6; 085SB_D18-085SB_D12; 085SB_D30-085SB_D12; 085SB_D24-085SB_D18; 085SB_D30-085SB_D24
2-(4-Methoxyphenyl)-2-piperidin-1-ylethanamine	58.556	5.1882e-08	7.285	2.8627e-07	085SB_D6-085SB_D0; 085SB_D12-085SB_D0; 085SB_D18-085SB_D0; 085SB_D24-085SB_D0; 085SB_D12-085SB_D6; 085SB_D24-085SB_D6; 085SB_D30-085SB_D6; 085SB_D18-085SB_D12; 085SB_D30-085SB_D12; 085SB_D30-085SB_D18; 085SB_D30-085SB_D24
1-(2-Hydroxyethyl)-2-pyrrolidinone	58.251	5.3456e-08	7.272	2.9152e-07	085SB_D6-085SB_D0; 085SB_D18-085SB_D0; 085SB_D24-085SB_D0; 085SB_D30-085SB_D0; 085SB_D12-085SB_D6; 085SB_D18-085SB_D6; 085SB_D24-085SB_D6; 085SB_D18-085SB_D12; 085SB_D24-085SB_D12; 085SB_D30-085SB_D12; 085SB_D24-085SB_D18; 085SB_D30-085SB_D18; 085SB_D30-085SB_D24
O6-CM-dG	57.959	5.5011e-08	7.2595	2.9656e-07	085SB_D6-085SB_D0; 085SB_D24-085SB_D0; 085SB_D30-085SB_D0; 085SB_D12-085SB_D6; 085SB_D18-085SB_D6; 085SB_D24-085SB_D6; 085SB_D18-085SB_D12; 085SB_D24-085SB_D12; 085SB_D30-085SB_D12; 085SB_D24-085SB_D18; 085SB_D30-085SB_D18
Adipic acid	57.681	5.6542e-08	7.2476	3.0088e-07	085SB_D18-085SB_D0; 085SB_D24-085SB_D0; 085SB_D18-085SB_D6; 085SB_D24-085SB_D6; 085SB_D18-085SB_D12; 085SB_D24-085SB_D12; 085SB_D24-085SB_D18; 085SB_D30-085SB_D18; 085SB_D30-085SB_D24
4-(4'-Hydroxyphenyl)-2-butanone	57.583	5.7097e-08	7.2434	3.0088e-07	085SB_D6-085SB_D0; 085SB_D12-085SB_D0; 085SB_D18-085SB_D0; 085SB_D24-085SB_D0; 085SB_D30-085SB_D0; 085SB_D18-085SB_D6; 085SB_D24-085SB_D6; 085SB_D30-085SB_D6; 085SB_D18-085SB_D12; 085SB_D24-085SB_D12; 085SB_D30-085SB_D12
L-3-Cyanoalanine	57.156	5.9574e-08	7.2249	3.1045e-07	085SB_D18-085SB_D0; 085SB_D24-085SB_D0; 085SB_D30-085SB_D0; 085SB_D18-085SB_D6; 085SB_D24-085SB_D6; 085SB_D30-085SB_D6; 085SB_D18-085SB_D12; 085SB_D24-085SB_D12; 085SB_D30-085SB_D12; 085SB_D30-085SB_D24
Tromethamine	56.817	6.1631e-08	7.2102	3.1764e-07	085SB_D6-085SB_D0; 085SB_D18-085SB_D0; 085SB_D24-085SB_D0; 085SB_D30-085SB_D0; 085SB_D12-085SB_D6; 085SB_D18-085SB_D6; 085SB_D24-085SB_D6; 085SB_D18-085SB_D12; 085SB_D24-085SB_D12; 085SB_D30-085SB_D12; 085SB_D30-085SB_D18; 085SB_D30-085SB_D24
Lignocaine N-oxide	56.192	6.5646e-08	7.1828	3.3108e-07	085SB_D6-085SB_D0; 085SB_D12-085SB_D0; 085SB_D18-085SB_D0; 085SB_D24-085SB_D0; 085SB_D30-085SB_D0; 085SB_D18-085SB_D6; 085SB_D24-085SB_D6; 085SB_D18-085SB_D12; 085SB_D24-085SB_D12; 085SB_D24-085SB_D18; 085SB_D30-085SB_D18
Thymidine	56.191	6.565e-08	7.1828	3.3108e-07	085SB_D18-085SB_D0; 085SB_D24-085SB_D0; 085SB_D18-085SB_D6; 085SB_D24-085SB_D6; 085SB_D18-085SB_D12; 085SB_D24-085SB_D12; 085SB_D30-085SB_D18; 085SB_D30-085SB_D24
Cysteine-S-sulfate	55.947	6.7299e-08	7.172	3.3578e-07	085SB_D18-085SB_D0; 085SB_D12-085SB_D6; 085SB_D18-085SB_D6; 085SB_D18-085SB_D12; 085SB_D24-085SB_D12; 085SB_D24-085SB_D18; 085SB_D30-085SB_D18
Cyclic GMP	55.545	7.0125e-08	7.1541	3.462e-07	085SB_D18-085SB_D0; 085SB_D24-085SB_D0; 085SB_D18-085SB_D6; 085SB_D18-085SB_D12; 085SB_D24-085SB_D18; 085SB_D30-085SB_D18
(2E)-4-hydroxynon-2-enoic acid	54.481	7.829e-08	7.1063	3.8248e-07	085SB_D12-085SB_D0; 085SB_D18-085SB_D0; 085SB_D24-085SB_D0; 085SB_D30-085SB_D0; 085SB_D12-085SB_D6; 085SB_D18-085SB_D6; 085SB_D24-085SB_D6; 085SB_D30-085SB_D6; 085SB_D18-085SB_D12; 085SB_D24-085SB_D18; 085SB_D30-085SB_D18
Mercaptopurine	52.83	9.3262e-08	7.0303	4.5093e-07	085SB_D6-085SB_D0; 085SB_D12-085SB_D0; 085SB_D18-085SB_D0; 085SB_D12-085SB_D6; 085SB_D18-085SB_D6; 085SB_D24-085SB_D6; 085SB_D30-085SB_D6; 085SB_D18-085SB_D12; 085SB_D30-085SB_D12; 085SB_D24-085SB_D18; 085SB_D30-085SB_D18
3-Indoleacetonitrile	52.405	9.7644e-08	7.0104	4.673e-07	085SB_D6-085SB_D0; 085SB_D18-085SB_D0; 085SB_D30-085SB_D0; 085SB_D12-085SB_D6; 085SB_D18-085SB_D6; 085SB_D30-085SB_D6; 085SB_D18-085SB_D12; 085SB_D24-085SB_D12; 085SB_D30-085SB_D12; 085SB_D24-085SB_D18; 085SB_D30-085SB_D18; 085SB_D30-085SB_D24
Isovalerylglycine	51.292	1.103e-07	6.9574	5.2253e-07	085SB_D6-085SB_D0; 085SB_D12-085SB_D0; 085SB_D24-085SB_D0; 085SB_D30-085SB_D0; 085SB_D18-085SB_D6; 085SB_D24-085SB_D6; 085SB_D30-085SB_D6; 085SB_D18-085SB_D12; 085SB_D24-085SB_D12; 085SB_D30-085SB_D18; 085SB_D30-085SB_D24
1-Methyladenosine	49.501	1.3492e-07	6.8699	6.3279e-07	085SB_D18-085SB_D0; 085SB_D24-085SB_D0; 085SB_D30-085SB_D0; 085SB_D18-085SB_D6; 085SB_D24-085SB_D6; 085SB_D18-085SB_D12; 085SB_D24-085SB_D12; 085SB_D30-085SB_D12; 085SB_D24-085SB_D18; 085SB_D30-085SB_D18
4-Nitroquinoline N-oxide	49.017	1.4265e-07	6.8457	6.6239e-07	085SB_D12-085SB_D0; 085SB_D18-085SB_D0; 085SB_D24-085SB_D0; 085SB_D30-085SB_D0; 085SB_D18-085SB_D6; 085SB_D24-085SB_D6; 085SB_D30-085SB_D6; 085SB_D18-085SB_D12; 085SB_D24-085SB_D12; 085SB_D30-085SB_D18; 085SB_D30-085SB_D24
Dodecylamine	48.25	1.5596e-07	6.807	7.1709e-07	085SB_D12-085SB_D0; 085SB_D18-085SB_D0; 085SB_D24-085SB_D0; 085SB_D30-085SB_D0; 085SB_D12-085SB_D6; 085SB_D18-085SB_D6; 085SB_D24-085SB_D6; 085SB_D30-085SB_D6; 085SB_D18-085SB_D12; 085SB_D24-085SB_D18; 085SB_D30-085SB_D18
Tgx-221	46.933	1.8236e-07	6.7391	8.3035e-07	085SB_D6-085SB_D0; 085SB_D18-085SB_D0; 085SB_D24-085SB_D0; 085SB_D30-085SB_D0; 085SB_D12-085SB_D6; 085SB_D18-085SB_D12; 085SB_D24-085SB_D12; 085SB_D30-085SB_D12
Malonic acid	46.506	1.92e-07	6.7167	8.6586e-07	085SB_D18-085SB_D0; 085SB_D24-085SB_D0; 085SB_D18-085SB_D6; 085SB_D24-085SB_D6; 085SB_D30-085SB_D6; 085SB_D18-085SB_D12; 085SB_D24-085SB_D12; 085SB_D30-085SB_D12; 085SB_D30-085SB_D18; 085SB_D30-085SB_D24
Hypotaurine	45.455	2.1843e-07	6.6607	9.7566e-07	085SB_D6-085SB_D0; 085SB_D12-085SB_D0; 085SB_D18-085SB_D0; 085SB_D24-085SB_D0; 085SB_D18-085SB_D6; 085SB_D24-085SB_D6; 085SB_D30-085SB_D6; 085SB_D18-085SB_D12; 085SB_D24-085SB_D12; 085SB_D30-085SB_D12; 085SB_D30-085SB_D18; 085SB_D30-085SB_D24
N-Formyl-L-methionine	44.77	2.3795e-07	6.6235	1.0528e-06	085SB_D6-085SB_D0; 085SB_D12-085SB_D0; 085SB_D18-085SB_D0; 085SB_D24-085SB_D0; 085SB_D30-085SB_D0; 085SB_D30-085SB_D6; 085SB_D18-085SB_D12; 085SB_D30-085SB_D18; 085SB_D30-085SB_D24
Lignicol	44.315	2.5202e-07	6.5986	1.1046e-06	085SB_D12-085SB_D0; 085SB_D18-085SB_D0; 085SB_D24-085SB_D0; 085SB_D30-085SB_D0; 085SB_D18-085SB_D6; 085SB_D24-085SB_D6; 085SB_D30-085SB_D6; 085SB_D18-085SB_D12; 085SB_D24-085SB_D18; 085SB_D30-085SB_D18
IAA-L-Ala	43.854	2.6727e-07	6.5731	1.1606e-06	085SB_D6-085SB_D0; 085SB_D12-085SB_D0; 085SB_D18-085SB_D0; 085SB_D24-085SB_D0; 085SB_D30-085SB_D0; 085SB_D30-085SB_D6; 085SB_D30-085SB_D12; 085SB_D30-085SB_D18; 085SB_D30-085SB_D24
2-Aminobenzothiazole	43.736	2.7135e-07	6.5665	1.1675e-06	085SB_D6-085SB_D0; 085SB_D24-085SB_D0; 085SB_D30-085SB_D0; 085SB_D12-085SB_D6; 085SB_D18-085SB_D6; 085SB_D24-085SB_D6; 085SB_D30-085SB_D6; 085SB_D24-085SB_D12; 085SB_D30-085SB_D12; 085SB_D24-085SB_D18; 085SB_D30-085SB_D18; 085SB_D30-085SB_D24
Indoline	43.516	2.7915e-07	6.5542	1.1902e-06	085SB_D18-085SB_D0; 085SB_D24-085SB_D0; 085SB_D30-085SB_D0; 085SB_D18-085SB_D6; 085SB_D24-085SB_D6; 085SB_D30-085SB_D6; 085SB_D18-085SB_D12; 085SB_D24-085SB_D12; 085SB_D30-085SB_D12; 085SB_D24-085SB_D18; 085SB_D30-085SB_D24
1-{[5-(Azepane-1-carbonyl)-1H-pyrrol-3-YL]sulfonyl}-N-(2-methylbutan-2-YL)piperidine-3-carboxamide	42.503	3.1863e-07	6.4967	1.3463e-06	085SB_D6-085SB_D0; 085SB_D24-085SB_D0; 085SB_D18-085SB_D6; 085SB_D24-085SB_D6; 085SB_D18-085SB_D12; 085SB_D24-085SB_D12; 085SB_D24-085SB_D18; 085SB_D30-085SB_D18; 085SB_D30-085SB_D24
4-Hydroxybenzenesulfonic acid	41.193	3.7975e-07	6.4205	1.5902e-06	085SB_D6-085SB_D0; 085SB_D12-085SB_D0; 085SB_D18-085SB_D0; 085SB_D24-085SB_D0; 085SB_D30-085SB_D0; 085SB_D18-085SB_D6; 085SB_D24-085SB_D6; 085SB_D18-085SB_D12; 085SB_D24-085SB_D12; 085SB_D30-085SB_D18; 085SB_D30-085SB_D24
D-Alanyl-D-alanine	40.425	4.2197e-07	6.3747	1.7285e-06	085SB_D6-085SB_D0; 085SB_D12-085SB_D0; 085SB_D18-085SB_D0; 085SB_D24-085SB_D0; 085SB_D30-085SB_D0; 085SB_D30-085SB_D12; 085SB_D30-085SB_D18; 085SB_D30-085SB_D24
Uracil	40.42	4.2226e-07	6.3744	1.7285e-06	085SB_D6-085SB_D0; 085SB_D12-085SB_D0; 085SB_D18-085SB_D0; 085SB_D24-085SB_D0; 085SB_D30-085SB_D0; 085SB_D18-085SB_D6; 085SB_D18-085SB_D12; 085SB_D24-085SB_D18; 085SB_D30-085SB_D18
Abruquinone B	40.393	4.2383e-07	6.3728	1.7285e-06	085SB_D6-085SB_D0; 085SB_D12-085SB_D0; 085SB_D18-085SB_D0; 085SB_D18-085SB_D6; 085SB_D24-085SB_D6; 085SB_D18-085SB_D12; 085SB_D24-085SB_D12; 085SB_D30-085SB_D12; 085SB_D24-085SB_D18; 085SB_D30-085SB_D18; 085SB_D30-085SB_D24
Decylamine	39.873	4.5562e-07	6.3414	1.8421e-06	085SB_D18-085SB_D0; 085SB_D24-085SB_D0; 085SB_D18-085SB_D6; 085SB_D24-085SB_D6; 085SB_D18-085SB_D12; 085SB_D24-085SB_D12; 085SB_D30-085SB_D18; 085SB_D30-085SB_D24
Caffeine	39.522	4.7868e-07	6.32	1.9188e-06	085SB_D6-085SB_D0; 085SB_D12-085SB_D0; 085SB_D18-085SB_D0; 085SB_D30-085SB_D0; 085SB_D24-085SB_D6; 085SB_D24-085SB_D12; 085SB_D24-085SB_D18; 085SB_D30-085SB_D24
3-Cyanopyrazolo[3,4-d]pyrimidine-4-one	38.916	5.218e-07	6.2825	2.0739e-06	085SB_D6-085SB_D0; 085SB_D18-085SB_D0; 085SB_D30-085SB_D0; 085SB_D18-085SB_D6; 085SB_D24-085SB_D6; 085SB_D18-085SB_D12; 085SB_D24-085SB_D18; 085SB_D30-085SB_D18; 085SB_D30-085SB_D24
L-Gulonolactone	37.841	6.0996e-07	6.2147	2.404e-06	085SB_D18-085SB_D0; 085SB_D30-085SB_D0; 085SB_D18-085SB_D6; 085SB_D30-085SB_D6; 085SB_D18-085SB_D12; 085SB_D30-085SB_D12; 085SB_D24-085SB_D18; 085SB_D30-085SB_D18; 085SB_D30-085SB_D24
Triisopropanolamine	36.896	7.0211e-07	6.1536	2.7441e-06	085SB_D6-085SB_D0; 085SB_D12-085SB_D0; 085SB_D30-085SB_D0; 085SB_D12-085SB_D6; 085SB_D18-085SB_D6; 085SB_D30-085SB_D6; 085SB_D18-085SB_D12; 085SB_D24-085SB_D12; 085SB_D24-085SB_D18; 085SB_D30-085SB_D18; 085SB_D30-085SB_D24
Protocatechuic acid	36.546	7.4022e-07	6.1306	2.8691e-06	085SB_D6-085SB_D0; 085SB_D18-085SB_D0; 085SB_D24-085SB_D0; 085SB_D30-085SB_D0; 085SB_D12-085SB_D6; 085SB_D30-085SB_D6; 085SB_D18-085SB_D12; 085SB_D24-085SB_D12; 085SB_D30-085SB_D18; 085SB_D30-085SB_D24
CID 7010531	36.387	7.5842e-07	6.1201	2.9156e-06	085SB_D6-085SB_D0; 085SB_D18-085SB_D0; 085SB_D24-085SB_D0; 085SB_D30-085SB_D0; 085SB_D12-085SB_D6; 085SB_D24-085SB_D6; 085SB_D18-085SB_D12; 085SB_D24-085SB_D12; 085SB_D30-085SB_D12; 085SB_D24-085SB_D18
2-Hydroxyisocaproic acid	35.999	8.0481e-07	6.0943	3.0687e-06	085SB_D6-085SB_D0; 085SB_D12-085SB_D0; 085SB_D18-085SB_D0; 085SB_D24-085SB_D0; 085SB_D30-085SB_D0; 085SB_D18-085SB_D6; 085SB_D18-085SB_D12; 085SB_D24-085SB_D18; 085SB_D30-085SB_D18
5-(3-Fluorophenyl)-1H-pyrazol-3-amine	35.289	8.9884e-07	6.0463	3.378e-06	085SB_D6-085SB_D0; 085SB_D12-085SB_D0; 085SB_D18-085SB_D0; 085SB_D24-085SB_D0; 085SB_D30-085SB_D0; 085SB_D18-085SB_D6; 085SB_D24-085SB_D6; 085SB_D18-085SB_D12; 085SB_D24-085SB_D12; 085SB_D30-085SB_D18; 085SB_D30-085SB_D24
Carbutamide	35.278	9.0032e-07	6.0456	3.378e-06	085SB_D18-085SB_D0; 085SB_D18-085SB_D6; 085SB_D18-085SB_D12; 085SB_D24-085SB_D12; 085SB_D24-085SB_D18; 085SB_D30-085SB_D18
4-amino-6-methyl-2H-1,2,4-triazine-3,5-dione	35.067	9.3068e-07	6.0312	3.4642e-06	085SB_D12-085SB_D0; 085SB_D18-085SB_D0; 085SB_D24-085SB_D0; 085SB_D18-085SB_D6; 085SB_D24-085SB_D6; 085SB_D18-085SB_D12; 085SB_D24-085SB_D12; 085SB_D30-085SB_D12; 085SB_D24-085SB_D18; 085SB_D30-085SB_D24
3'-CMP	34.398	1.0353e-06	5.9849	3.8233e-06	085SB_D6-085SB_D0; 085SB_D24-085SB_D0; 085SB_D12-085SB_D6; 085SB_D18-085SB_D6; 085SB_D30-085SB_D6; 085SB_D24-085SB_D12; 085SB_D24-085SB_D18; 085SB_D30-085SB_D24
Adenosine monophosphate	34.26	1.0586e-06	5.9753	3.8589e-06	085SB_D6-085SB_D0; 085SB_D12-085SB_D0; 085SB_D18-085SB_D0; 085SB_D24-085SB_D6; 085SB_D30-085SB_D6; 085SB_D18-085SB_D12; 085SB_D24-085SB_D12; 085SB_D30-085SB_D12; 085SB_D24-085SB_D18; 085SB_D30-085SB_D18
3,5-difluoro-N-{[6-(morpholin-4-yl)pyridin-3-yl]methyl}benzamide	34.244	1.0614e-06	5.9741	3.8589e-06	085SB_D12-085SB_D0; 085SB_D18-085SB_D0; 085SB_D30-085SB_D0; 085SB_D12-085SB_D6; 085SB_D18-085SB_D6; 085SB_D30-085SB_D6; 085SB_D24-085SB_D12; 085SB_D24-085SB_D18; 085SB_D30-085SB_D24
Patulin	34.16	1.0758e-06	5.9683	3.8812e-06	085SB_D18-085SB_D0; 085SB_D24-085SB_D0; 085SB_D30-085SB_D0; 085SB_D18-085SB_D6; 085SB_D24-085SB_D6; 085SB_D30-085SB_D6; 085SB_D18-085SB_D12; 085SB_D24-085SB_D12; 085SB_D30-085SB_D12
8-Hydroxyquinoline-5-carbaldehyde	34.111	1.0844e-06	5.9648	3.8825e-06	085SB_D6-085SB_D0; 085SB_D12-085SB_D0; 085SB_D18-085SB_D0; 085SB_D24-085SB_D0; 085SB_D30-085SB_D0; 085SB_D30-085SB_D6; 085SB_D30-085SB_D18
D-Glucosaminic acid	33.369	1.2243e-06	5.9121	4.35e-06	085SB_D12-085SB_D0; 085SB_D18-085SB_D0; 085SB_D24-085SB_D0; 085SB_D30-085SB_D0; 085SB_D18-085SB_D6; 085SB_D24-085SB_D6; 085SB_D30-085SB_D6; 085SB_D18-085SB_D12; 085SB_D24-085SB_D12
Methylphenidate	33.187	1.2618e-06	5.899	4.4495e-06	085SB_D12-085SB_D0; 085SB_D18-085SB_D0; 085SB_D24-085SB_D0; 085SB_D30-085SB_D0; 085SB_D12-085SB_D6; 085SB_D24-085SB_D6; 085SB_D30-085SB_D6; 085SB_D30-085SB_D12; 085SB_D30-085SB_D18; 085SB_D30-085SB_D24
N-(Isobutoxymethyl)acrylamide	33.028	1.2955e-06	5.8876	4.5341e-06	085SB_D6-085SB_D0; 085SB_D18-085SB_D0; 085SB_D24-085SB_D0; 085SB_D30-085SB_D0; 085SB_D12-085SB_D6; 085SB_D18-085SB_D6; 085SB_D24-085SB_D6; 085SB_D30-085SB_D6; 085SB_D18-085SB_D12; 085SB_D30-085SB_D12
N-(beta-Oxooctan-1-oyl)homoserine lactone	32.893	1.325e-06	5.8778	4.6031e-06	085SB_D12-085SB_D0; 085SB_D18-085SB_D0; 085SB_D24-085SB_D0; 085SB_D30-085SB_D0; 085SB_D12-085SB_D6; 085SB_D18-085SB_D6; 085SB_D24-085SB_D6; 085SB_D30-085SB_D6; 085SB_D18-085SB_D12; 085SB_D24-085SB_D18; 085SB_D30-085SB_D18
N1-Acetylspermine	32.84	1.337e-06	5.8739	4.6106e-06	085SB_D12-085SB_D0; 085SB_D18-085SB_D0; 085SB_D24-085SB_D0; 085SB_D18-085SB_D6; 085SB_D24-085SB_D6; 085SB_D18-085SB_D12; 085SB_D24-085SB_D12; 085SB_D30-085SB_D12; 085SB_D30-085SB_D24
1-Aminocyclohexanecarboxylic acid	32.382	1.4443e-06	5.8403	4.9443e-06	085SB_D12-085SB_D0; 085SB_D18-085SB_D0; 085SB_D24-085SB_D0; 085SB_D30-085SB_D0; 085SB_D12-085SB_D6; 085SB_D18-085SB_D6; 085SB_D24-085SB_D6; 085SB_D30-085SB_D6; 085SB_D18-085SB_D12; 085SB_D24-085SB_D18; 085SB_D30-085SB_D18
Fingolimod phosphate	31.351	1.7251e-06	5.7632	5.834e-06	085SB_D18-085SB_D0; 085SB_D24-085SB_D0; 085SB_D18-085SB_D6; 085SB_D24-085SB_D6; 085SB_D18-085SB_D12; 085SB_D24-085SB_D12; 085SB_D24-085SB_D18; 085SB_D30-085SB_D18; 085SB_D30-085SB_D24
Glutamine	31.338	1.7291e-06	5.7622	5.834e-06	085SB_D18-085SB_D0; 085SB_D24-085SB_D0; 085SB_D30-085SB_D0; 085SB_D18-085SB_D6; 085SB_D24-085SB_D6; 085SB_D30-085SB_D6; 085SB_D18-085SB_D12; 085SB_D24-085SB_D12; 085SB_D30-085SB_D12
Benzoic acid, 3-methyl-, methyl ester	31.297	1.7415e-06	5.7591	5.834e-06	085SB_D12-085SB_D0; 085SB_D18-085SB_D0; 085SB_D24-085SB_D0; 085SB_D30-085SB_D0; 085SB_D12-085SB_D6; 085SB_D18-085SB_D6; 085SB_D24-085SB_D6; 085SB_D30-085SB_D6; 085SB_D18-085SB_D12; 085SB_D24-085SB_D18; 085SB_D30-085SB_D18
2'-Hydroxyacetanilide	30.655	1.9508e-06	5.7098	6.4889e-06	085SB_D6-085SB_D0; 085SB_D12-085SB_D0; 085SB_D18-085SB_D0; 085SB_D24-085SB_D0; 085SB_D30-085SB_D0; 085SB_D18-085SB_D6; 085SB_D24-085SB_D12; 085SB_D30-085SB_D12; 085SB_D24-085SB_D18; 085SB_D30-085SB_D18
4-Hydroxy-2-(hydroxymethyl)-5-methyl-3(2H)-furanone	30.479	2.0131e-06	5.6961	6.649e-06	085SB_D18-085SB_D0; 085SB_D24-085SB_D0; 085SB_D18-085SB_D6; 085SB_D24-085SB_D6; 085SB_D30-085SB_D6; 085SB_D18-085SB_D12; 085SB_D24-085SB_D12; 085SB_D30-085SB_D12; 085SB_D30-085SB_D24
1-Piperazinecarboxamide, N-butyl-4-(2-hydroxyethyl)-	30.352	2.0599e-06	5.6862	6.7559e-06	085SB_D12-085SB_D0; 085SB_D18-085SB_D0; 085SB_D24-085SB_D0; 085SB_D30-085SB_D0; 085SB_D12-085SB_D6; 085SB_D18-085SB_D6; 085SB_D24-085SB_D6; 085SB_D30-085SB_D6; 085SB_D18-085SB_D12; 085SB_D24-085SB_D18; 085SB_D30-085SB_D18
Methyl (E)-4-oxopent-2-enoate	28.893	2.6948e-06	5.5695	8.7458e-06	085SB_D18-085SB_D0; 085SB_D18-085SB_D6; 085SB_D24-085SB_D6; 085SB_D30-085SB_D6; 085SB_D18-085SB_D12; 085SB_D24-085SB_D12; 085SB_D24-085SB_D18; 085SB_D30-085SB_D18
Lauryldiethanolamine	28.875	2.7039e-06	5.568	8.7458e-06	085SB_D6-085SB_D0; 085SB_D12-085SB_D0; 085SB_D12-085SB_D6; 085SB_D18-085SB_D6; 085SB_D24-085SB_D6; 085SB_D30-085SB_D6; 085SB_D18-085SB_D12; 085SB_D24-085SB_D12; 085SB_D30-085SB_D18; 085SB_D30-085SB_D24
Vanillin	28.151	3.1042e-06	5.508	9.9718e-06	085SB_D6-085SB_D0; 085SB_D18-085SB_D0; 085SB_D30-085SB_D0; 085SB_D18-085SB_D6; 085SB_D18-085SB_D12; 085SB_D24-085SB_D18; 085SB_D30-085SB_D18; 085SB_D30-085SB_D24
4-Butylmorpholine	27.906	3.2553e-06	5.4874	1.0386e-05	085SB_D12-085SB_D0; 085SB_D18-085SB_D0; 085SB_D24-085SB_D0; 085SB_D30-085SB_D0; 085SB_D12-085SB_D6; 085SB_D18-085SB_D6; 085SB_D24-085SB_D6; 085SB_D30-085SB_D6; 085SB_D24-085SB_D12
6-Acetamido-6-Deoxy-Castanospermine	27.831	3.3031e-06	5.4811	1.0467e-05	085SB_D12-085SB_D0; 085SB_D18-085SB_D0; 085SB_D24-085SB_D0; 085SB_D18-085SB_D6; 085SB_D18-085SB_D12; 085SB_D24-085SB_D18; 085SB_D30-085SB_D18
1-[1-(4-Ethoxyphenyl)-1H,2H,3H,4H,9H-pyrido[3,4-B]indol-2-YL]-2-methoxyethan-1-one	26.596	4.2223e-06	5.3745	1.329e-05	085SB_D12-085SB_D0; 085SB_D18-085SB_D0; 085SB_D24-085SB_D0; 085SB_D30-085SB_D0; 085SB_D18-085SB_D6; 085SB_D24-085SB_D6; 085SB_D18-085SB_D12; 085SB_D30-085SB_D18; 085SB_D30-085SB_D24
1,9-Dihydro-9-(1-methylethyl)-6H-purine-6-thione	26.42	4.376e-06	5.3589	1.3682e-05	085SB_D18-085SB_D0; 085SB_D24-085SB_D0; 085SB_D30-085SB_D0; 085SB_D18-085SB_D6; 085SB_D24-085SB_D6; 085SB_D30-085SB_D6; 085SB_D18-085SB_D12; 085SB_D30-085SB_D12; 085SB_D24-085SB_D18
Acetylethanolamine	26.317	4.4695e-06	5.3497	1.3882e-05	085SB_D18-085SB_D0; 085SB_D24-085SB_D0; 085SB_D30-085SB_D0; 085SB_D18-085SB_D6; 085SB_D24-085SB_D6; 085SB_D30-085SB_D6; 085SB_D18-085SB_D12; 085SB_D24-085SB_D12
Albendazole	26.193	4.5846e-06	5.3387	1.4146e-05	085SB_D12-085SB_D0; 085SB_D18-085SB_D0; 085SB_D24-085SB_D0; 085SB_D30-085SB_D0; 085SB_D18-085SB_D6; 085SB_D24-085SB_D6; 085SB_D30-085SB_D6; 085SB_D18-085SB_D12; 085SB_D24-085SB_D12
N-(6,7-dihydro-4H-pyrano[4,3-d]thiazol-2-yl)thiophene-2-carboxamide	25.875	4.8967e-06	5.3101	1.501e-05	085SB_D18-085SB_D0; 085SB_D24-085SB_D0; 085SB_D30-085SB_D0; 085SB_D18-085SB_D6; 085SB_D18-085SB_D12; 085SB_D24-085SB_D18; 085SB_D30-085SB_D18
Cyanoacetic acid	25.574	5.2148e-06	5.2828	1.5881e-05	085SB_D12-085SB_D0; 085SB_D18-085SB_D0; 085SB_D24-085SB_D0; 085SB_D30-085SB_D0; 085SB_D12-085SB_D6; 085SB_D18-085SB_D6; 085SB_D24-085SB_D6; 085SB_D30-085SB_D6; 085SB_D24-085SB_D12
Succinic acid semialdehyde	25.372	5.4418e-06	5.2643	1.6466e-05	085SB_D18-085SB_D0; 085SB_D24-085SB_D0; 085SB_D30-085SB_D0; 085SB_D18-085SB_D6; 085SB_D24-085SB_D6; 085SB_D30-085SB_D6; 085SB_D18-085SB_D12; 085SB_D24-085SB_D12; 085SB_D30-085SB_D12
2-Methylindoline	25.325	5.4961e-06	5.2599	1.6524e-05	085SB_D18-085SB_D0; 085SB_D24-085SB_D0; 085SB_D30-085SB_D0; 085SB_D18-085SB_D6; 085SB_D24-085SB_D6; 085SB_D30-085SB_D6; 085SB_D18-085SB_D12; 085SB_D24-085SB_D12; 085SB_D30-085SB_D12
N-(2H-1,3-Benzodioxol-5-YL)-2-[4-ethyl-2-(morpholin-4-YL)-6-oxo-1,6-dihydropyrimidin-1-YL]acetamide	24.884	6.0398e-06	5.219	1.8043e-05	085SB_D18-085SB_D0; 085SB_D30-085SB_D0; 085SB_D18-085SB_D6; 085SB_D24-085SB_D6; 085SB_D18-085SB_D12; 085SB_D30-085SB_D12; 085SB_D24-085SB_D18; 085SB_D30-085SB_D18; 085SB_D30-085SB_D24
Hydroxypyruvic acid	24.611	6.407e-06	5.1933	1.9005e-05	085SB_D24-085SB_D0; 085SB_D30-085SB_D0; 085SB_D18-085SB_D6; 085SB_D24-085SB_D6; 085SB_D30-085SB_D6; 085SB_D24-085SB_D12; 085SB_D30-085SB_D12; 085SB_D24-085SB_D18; 085SB_D30-085SB_D24
[3-hydroxy-2-methyl-4-(7-oxofuro[3,2-g]chromen-9-yl)oxybutan-2-yl] (Z)-2-methylbut-2-enoate	24.585	6.443e-06	5.1909	1.9005e-05	085SB_D6-085SB_D0; 085SB_D18-085SB_D0; 085SB_D18-085SB_D6; 085SB_D30-085SB_D6; 085SB_D18-085SB_D12; 085SB_D30-085SB_D12; 085SB_D24-085SB_D18; 085SB_D30-085SB_D18
Diisobutyl adipate	24.536	6.5131e-06	5.1862	1.9092e-05	085SB_D12-085SB_D0; 085SB_D24-085SB_D0; 085SB_D18-085SB_D6; 085SB_D24-085SB_D6; 085SB_D18-085SB_D12; 085SB_D24-085SB_D12; 085SB_D30-085SB_D12; 085SB_D24-085SB_D18; 085SB_D30-085SB_D24
4-pyridin-2-yl-N-pyrimidin-2-yl-1,3-thiazol-2-amine	23.472	8.2512e-06	5.0835	2.4036e-05	085SB_D18-085SB_D0; 085SB_D30-085SB_D0; 085SB_D18-085SB_D6; 085SB_D18-085SB_D12; 085SB_D30-085SB_D12; 085SB_D24-085SB_D18; 085SB_D30-085SB_D18
Maltol	23.214	8.753e-06	5.0578	2.5341e-05	085SB_D6-085SB_D0; 085SB_D12-085SB_D0; 085SB_D18-085SB_D0; 085SB_D24-085SB_D0; 085SB_D30-085SB_D0; 085SB_D18-085SB_D6; 085SB_D24-085SB_D6; 085SB_D18-085SB_D12; 085SB_D24-085SB_D12; 085SB_D30-085SB_D18; 085SB_D30-085SB_D24
Isonicotinic acid	22.922	9.3616e-06	5.0287	2.6788e-05	085SB_D18-085SB_D0; 085SB_D12-085SB_D6; 085SB_D18-085SB_D6; 085SB_D30-085SB_D6; 085SB_D18-085SB_D12; 085SB_D24-085SB_D12; 085SB_D24-085SB_D18; 085SB_D30-085SB_D18; 085SB_D30-085SB_D24
5-(4-Acetyloxy-3-hydroxy-2,5,5,8a-tetramethyl-3,4,4a,6,7,8-hexahydronaphthalen-1-yl)-3-methylpentanoic acid	22.919	9.3671e-06	5.0284	2.6788e-05	085SB_D24-085SB_D0; 085SB_D24-085SB_D6; 085SB_D24-085SB_D12; 085SB_D24-085SB_D18; 085SB_D30-085SB_D24
Pantothenic acid	22.756	9.7288e-06	5.0119	2.7653e-05	085SB_D6-085SB_D0; 085SB_D12-085SB_D0; 085SB_D18-085SB_D0; 085SB_D24-085SB_D0; 085SB_D30-085SB_D0; 085SB_D30-085SB_D6; 085SB_D30-085SB_D12; 085SB_D30-085SB_D18; 085SB_D30-085SB_D24
Cyclic AMP	22.154	1.1214e-05	4.9503	3.1682e-05	085SB_D6-085SB_D0; 085SB_D18-085SB_D0; 085SB_D24-085SB_D0; 085SB_D18-085SB_D6; 085SB_D18-085SB_D12; 085SB_D24-085SB_D18; 085SB_D30-085SB_D18
beta-Glycerophosphoric acid	22.074	1.1432e-05	4.9419	3.1919e-05	085SB_D24-085SB_D0; 085SB_D30-085SB_D0; 085SB_D12-085SB_D6; 085SB_D18-085SB_D6; 085SB_D24-085SB_D6; 085SB_D30-085SB_D6; 085SB_D24-085SB_D12; 085SB_D30-085SB_D12; 085SB_D24-085SB_D18; 085SB_D30-085SB_D18
1,5-Naphthalenediamine	22.073	1.1434e-05	4.9418	3.1919e-05	085SB_D6-085SB_D0; 085SB_D12-085SB_D0; 085SB_D18-085SB_D0; 085SB_D24-085SB_D0; 085SB_D18-085SB_D6; 085SB_D18-085SB_D12; 085SB_D24-085SB_D18; 085SB_D30-085SB_D18
Lactic acid	21.816	1.2163e-05	4.915	3.3754e-05	085SB_D6-085SB_D0; 085SB_D12-085SB_D0; 085SB_D24-085SB_D0; 085SB_D30-085SB_D0; 085SB_D18-085SB_D6; 085SB_D24-085SB_D18
2-[2-amino-4-ethyl-6-oxo-1(6H)-pyrimidinyl]-N-(2-methoxyethyl)acetamide	21.787	1.225e-05	4.9119	3.3796e-05	085SB_D18-085SB_D0; 085SB_D24-085SB_D0; 085SB_D18-085SB_D6; 085SB_D24-085SB_D6; 085SB_D30-085SB_D6; 085SB_D18-085SB_D12; 085SB_D24-085SB_D12; 085SB_D30-085SB_D12; 085SB_D30-085SB_D24
Tryptophyl-Asparagine	21.459	1.3271e-05	4.8771	3.6399e-05	085SB_D18-085SB_D0; 085SB_D24-085SB_D0; 085SB_D30-085SB_D0; 085SB_D18-085SB_D6; 085SB_D24-085SB_D6; 085SB_D30-085SB_D6; 085SB_D18-085SB_D12; 085SB_D24-085SB_D12; 085SB_D30-085SB_D12
Benzoic acid	20.997	1.488e-05	4.8274	4.0573e-05	085SB_D6-085SB_D0; 085SB_D24-085SB_D0; 085SB_D30-085SB_D0; 085SB_D12-085SB_D6; 085SB_D18-085SB_D6; 085SB_D24-085SB_D6; 085SB_D24-085SB_D12; 085SB_D24-085SB_D18; 085SB_D30-085SB_D18; 085SB_D30-085SB_D24
2,6-Dimethylpyrazine	20.682	1.6108e-05	4.793	4.3668e-05	085SB_D12-085SB_D0; 085SB_D18-085SB_D0; 085SB_D24-085SB_D0; 085SB_D30-085SB_D0; 085SB_D18-085SB_D6; 085SB_D24-085SB_D6; 085SB_D30-085SB_D6; 085SB_D18-085SB_D12; 085SB_D24-085SB_D18; 085SB_D30-085SB_D18
(7Z,10Z,13Z)-N-(1,3-dihydroxyoctan-2-yl)hexadeca-7,10,13-trienamide	20.436	1.7153e-05	4.7657	4.6234e-05	085SB_D6-085SB_D0; 085SB_D18-085SB_D0; 085SB_D24-085SB_D0; 085SB_D18-085SB_D6; 085SB_D18-085SB_D12; 085SB_D24-085SB_D12; 085SB_D30-085SB_D18; 085SB_D30-085SB_D24
Lysylglutamine	19.722	2.0651e-05	4.6851	5.5345e-05	085SB_D6-085SB_D0; 085SB_D18-085SB_D6; 085SB_D24-085SB_D6; 085SB_D30-085SB_D6; 085SB_D18-085SB_D12; 085SB_D24-085SB_D12; 085SB_D30-085SB_D18; 085SB_D30-085SB_D24
Diethylene glycol bis(3-aminopropyl) ether	19.665	2.0969e-05	4.6784	5.5877e-05	085SB_D6-085SB_D0; 085SB_D12-085SB_D6; 085SB_D18-085SB_D6; 085SB_D24-085SB_D6; 085SB_D30-085SB_D6
Dicyclohexylcarbodiimide	19.497	2.1928e-05	4.659	5.8104e-05	085SB_D24-085SB_D0; 085SB_D18-085SB_D6; 085SB_D24-085SB_D6; 085SB_D24-085SB_D12; 085SB_D24-085SB_D18; 085SB_D30-085SB_D18; 085SB_D30-085SB_D24
N-benzylideneaniline N-oxide	19.265	2.3335e-05	4.632	6.1483e-05	085SB_D18-085SB_D0; 085SB_D24-085SB_D0; 085SB_D30-085SB_D0; 085SB_D12-085SB_D6; 085SB_D18-085SB_D6; 085SB_D24-085SB_D6; 085SB_D30-085SB_D6; 085SB_D18-085SB_D12
2-Aminotetradecane-1,3-diol	19.077	2.4555e-05	4.6099	6.4028e-05	085SB_D12-085SB_D0; 085SB_D30-085SB_D0; 085SB_D12-085SB_D6; 085SB_D24-085SB_D6; 085SB_D30-085SB_D6; 085SB_D18-085SB_D12; 085SB_D30-085SB_D18; 085SB_D30-085SB_D24
Glutarylcarnitine	19.074	2.4574e-05	4.6095	6.4028e-05	085SB_D18-085SB_D0; 085SB_D24-085SB_D0; 085SB_D30-085SB_D0; 085SB_D24-085SB_D6; 085SB_D30-085SB_D6; 085SB_D24-085SB_D12; 085SB_D30-085SB_D12
2-Amino-6-methylpyrimidin-4-one	18.862	2.6039e-05	4.5844	6.747e-05	085SB_D18-085SB_D0; 085SB_D12-085SB_D6; 085SB_D18-085SB_D6; 085SB_D24-085SB_D6; 085SB_D30-085SB_D6; 085SB_D18-085SB_D12; 085SB_D24-085SB_D18; 085SB_D30-085SB_D18
1-Deoxy-D-xylulose 5-phosphate	18.545	2.8427e-05	4.5463	7.3255e-05	085SB_D6-085SB_D0; 085SB_D12-085SB_D0; 085SB_D18-085SB_D0; 085SB_D24-085SB_D0; 085SB_D30-085SB_D0
Triethyl Phosphate	18.515	2.8661e-05	4.5427	7.3453e-05	085SB_D6-085SB_D0; 085SB_D12-085SB_D0; 085SB_D18-085SB_D6; 085SB_D24-085SB_D6; 085SB_D30-085SB_D6; 085SB_D18-085SB_D12; 085SB_D24-085SB_D12; 085SB_D30-085SB_D12
Leucyl-Valine	18.485	2.8908e-05	4.539	7.3683e-05	085SB_D6-085SB_D0; 085SB_D18-085SB_D0; 085SB_D24-085SB_D0; 085SB_D30-085SB_D0; 085SB_D12-085SB_D6; 085SB_D18-085SB_D12; 085SB_D24-085SB_D12; 085SB_D30-085SB_D12
1,3-dihydroxy-7,8,9,10-tetrahydro-6H-benzo[c]chromen-6-one	18.429	2.9359e-05	4.5323	7.4429e-05	085SB_D18-085SB_D0; 085SB_D18-085SB_D6; 085SB_D24-085SB_D6; 085SB_D18-085SB_D12; 085SB_D30-085SB_D18; 085SB_D30-085SB_D24
Adenine	18.171	3.1577e-05	4.5006	7.9622e-05	085SB_D6-085SB_D0; 085SB_D12-085SB_D0; 085SB_D30-085SB_D0; 085SB_D30-085SB_D6; 085SB_D30-085SB_D12; 085SB_D30-085SB_D18; 085SB_D30-085SB_D24
1,3-Benzenediol	18.149	3.1773e-05	4.4979	7.9687e-05	085SB_D18-085SB_D0; 085SB_D18-085SB_D6; 085SB_D24-085SB_D6; 085SB_D18-085SB_D12; 085SB_D24-085SB_D12; 085SB_D30-085SB_D18; 085SB_D30-085SB_D24
Iminobispropanoic acid	17.956	3.3568e-05	4.4741	8.3741e-05	085SB_D18-085SB_D0; 085SB_D24-085SB_D0; 085SB_D18-085SB_D6; 085SB_D18-085SB_D12; 085SB_D24-085SB_D12; 085SB_D30-085SB_D18; 085SB_D30-085SB_D24
Fenazaquin	17.922	3.3898e-05	4.4698	8.4116e-05	085SB_D6-085SB_D0; 085SB_D12-085SB_D0; 085SB_D18-085SB_D0; 085SB_D24-085SB_D6; 085SB_D30-085SB_D6; 085SB_D30-085SB_D12; 085SB_D30-085SB_D18
N-[(5-phenylfuran-2-yl)methyl]propan-1-amine	17.768	3.544e-05	4.4505	8.7481e-05	085SB_D18-085SB_D0; 085SB_D24-085SB_D0; 085SB_D30-085SB_D0; 085SB_D18-085SB_D6; 085SB_D24-085SB_D6; 085SB_D30-085SB_D6; 085SB_D18-085SB_D12; 085SB_D24-085SB_D12; 085SB_D30-085SB_D12
Spermine	17.685	3.6305e-05	4.44	8.9147e-05	085SB_D12-085SB_D0; 085SB_D18-085SB_D0; 085SB_D24-085SB_D0; 085SB_D30-085SB_D0; 085SB_D18-085SB_D6; 085SB_D24-085SB_D6; 085SB_D18-085SB_D12
Punctaporonin B	17.644	3.6733e-05	4.4349	8.9729e-05	085SB_D18-085SB_D0; 085SB_D24-085SB_D0; 085SB_D18-085SB_D6; 085SB_D24-085SB_D6; 085SB_D18-085SB_D12; 085SB_D24-085SB_D12; 085SB_D30-085SB_D18; 085SB_D30-085SB_D24
Asparaginyl-Threonine	17.123	4.2824e-05	4.3683	0.00010371	085SB_D30-085SB_D0; 085SB_D30-085SB_D6; 085SB_D30-085SB_D12; 085SB_D30-085SB_D18; 085SB_D30-085SB_D24
N-Acetyl-L-phenylalanine	17.117	4.2899e-05	4.3675	0.00010371	085SB_D18-085SB_D0; 085SB_D24-085SB_D0; 085SB_D18-085SB_D6; 085SB_D24-085SB_D6; 085SB_D18-085SB_D12; 085SB_D30-085SB_D18; 085SB_D30-085SB_D24
2-[(2,6-Dioxocyclohexyl)methyl]cyclohexane-1,3-dione	17.046	4.3821e-05	4.3583	0.0001054	085SB_D12-085SB_D0; 085SB_D18-085SB_D0; 085SB_D24-085SB_D0; 085SB_D30-085SB_D0; 085SB_D18-085SB_D6; 085SB_D24-085SB_D6; 085SB_D18-085SB_D12
1-Cyclohexyl-3-((1-(hydroxymethyl)cyclopropyl)methyl)urea	17.013	4.4255e-05	4.354	0.0001059	085SB_D24-085SB_D0; 085SB_D24-085SB_D6; 085SB_D24-085SB_D12; 085SB_D30-085SB_D12; 085SB_D24-085SB_D18; 085SB_D30-085SB_D24
Quinolinic acid	16.874	4.6156e-05	4.3358	0.00010988	085SB_D18-085SB_D0; 085SB_D24-085SB_D0; 085SB_D18-085SB_D6; 085SB_D24-085SB_D6; 085SB_D18-085SB_D12; 085SB_D24-085SB_D12; 085SB_D30-085SB_D18
(+-)-Normetanephrine	16.64	4.9556e-05	4.3049	0.00011738	085SB_D18-085SB_D0; 085SB_D24-085SB_D0; 085SB_D18-085SB_D6; 085SB_D24-085SB_D6; 085SB_D18-085SB_D12; 085SB_D24-085SB_D12; 085SB_D30-085SB_D18; 085SB_D30-085SB_D24
[(3S)-3-(6,7-dihydro-5H-cyclopenta[d]pyrimidin-4-ylamino)piperidin-1-yl]-thiophen-3-ylmethanone	16.605	5.0088e-05	4.3003	0.00011805	085SB_D18-085SB_D0; 085SB_D24-085SB_D0; 085SB_D18-085SB_D6; 085SB_D18-085SB_D12; 085SB_D24-085SB_D12; 085SB_D30-085SB_D18; 085SB_D30-085SB_D24
Corchoionol C 9-glucoside	16.559	5.0794e-05	4.2942	0.00011911	085SB_D18-085SB_D0; 085SB_D24-085SB_D0; 085SB_D30-085SB_D0; 085SB_D18-085SB_D6; 085SB_D24-085SB_D6; 085SB_D30-085SB_D6; 085SB_D18-085SB_D12; 085SB_D24-085SB_D12; 085SB_D30-085SB_D12
(1R,2E,7R,10E,12S,13S,15R)-12,15-dihydroxy-7-methyl-8-oxabicyclo[11.3.0]hexadeca-2,10-dien-9-one	16.379	5.3701e-05	4.27	0.000125	085SB_D24-085SB_D0; 085SB_D24-085SB_D6; 085SB_D24-085SB_D12; 085SB_D24-085SB_D18; 085SB_D30-085SB_D24
Ethylparaben	16.37	5.3839e-05	4.2689	0.000125	085SB_D6-085SB_D0; 085SB_D12-085SB_D0; 085SB_D18-085SB_D0; 085SB_D30-085SB_D0; 085SB_D24-085SB_D6; 085SB_D24-085SB_D12; 085SB_D24-085SB_D18; 085SB_D30-085SB_D24
Butalbital	16.351	5.4156e-05	4.2664	0.00012512	085SB_D24-085SB_D0; 085SB_D18-085SB_D6; 085SB_D24-085SB_D6; 085SB_D18-085SB_D12; 085SB_D24-085SB_D12; 085SB_D24-085SB_D18; 085SB_D30-085SB_D18; 085SB_D30-085SB_D24
Glutamic acid	16.09	5.8769e-05	4.2308	0.00013511	085SB_D12-085SB_D0; 085SB_D24-085SB_D0; 085SB_D30-085SB_D0; 085SB_D30-085SB_D6; 085SB_D30-085SB_D18; 085SB_D30-085SB_D24
Isobutyric acid	16.028	5.9918e-05	4.2224	0.00013708	085SB_D18-085SB_D0; 085SB_D24-085SB_D0; 085SB_D18-085SB_D6; 085SB_D24-085SB_D6; 085SB_D18-085SB_D12; 085SB_D30-085SB_D18; 085SB_D30-085SB_D24
Indoleacrylic acid	15.832	6.3765e-05	4.1954	0.00014517	085SB_D18-085SB_D0; 085SB_D18-085SB_D6; 085SB_D18-085SB_D12; 085SB_D24-085SB_D18; 085SB_D30-085SB_D18
5-(2-phenylquinolin-4-yl)-1,3,4-oxadiazol-2(3H)-one	15.637	6.7867e-05	4.1683	0.00015377	085SB_D18-085SB_D0; 085SB_D24-085SB_D0; 085SB_D18-085SB_D6; 085SB_D24-085SB_D6; 085SB_D18-085SB_D12; 085SB_D24-085SB_D12; 085SB_D30-085SB_D18; 085SB_D30-085SB_D24
Pyrophosphate	15.187	7.8583e-05	4.1047	0.00017719	085SB_D18-085SB_D0; 085SB_D18-085SB_D6; 085SB_D18-085SB_D12; 085SB_D24-085SB_D18; 085SB_D30-085SB_D18
2-(4-Methylpiperazin-1-yl)quinazolin-4-amine	15.101	8.0866e-05	4.0922	0.00018146	085SB_D12-085SB_D0; 085SB_D18-085SB_D0; 085SB_D30-085SB_D0; 085SB_D12-085SB_D6; 085SB_D18-085SB_D6; 085SB_D24-085SB_D6; 085SB_D30-085SB_D6; 085SB_D18-085SB_D12; 085SB_D24-085SB_D18
Metamitron	14.977	8.4272e-05	4.0743	0.00018821	085SB_D6-085SB_D0; 085SB_D18-085SB_D0; 085SB_D12-085SB_D6; 085SB_D18-085SB_D6; 085SB_D24-085SB_D6; 085SB_D30-085SB_D6
Phenylalanine	14.874	8.7223e-05	4.0594	0.00019387	085SB_D18-085SB_D0; 085SB_D18-085SB_D6; 085SB_D18-085SB_D12; 085SB_D24-085SB_D18; 085SB_D30-085SB_D18
D-Ribose 5-phosphate	14.814	8.9e-05	4.0506	0.00019687	085SB_D24-085SB_D0; 085SB_D24-085SB_D6; 085SB_D24-085SB_D12; 085SB_D24-085SB_D18; 085SB_D30-085SB_D24
2-Amino-4-methoxy-6-methyl-1,3,5-triazine	14.8	8.9409e-05	4.0486	0.00019687	085SB_D18-085SB_D0; 085SB_D24-085SB_D0; 085SB_D30-085SB_D0; 085SB_D18-085SB_D6; 085SB_D24-085SB_D6; 085SB_D30-085SB_D6; 085SB_D18-085SB_D12; 085SB_D24-085SB_D12
Umbelliferone	14.723	9.1783e-05	4.0372	0.00020115	085SB_D18-085SB_D0; 085SB_D24-085SB_D0; 085SB_D30-085SB_D0; 085SB_D18-085SB_D6; 085SB_D18-085SB_D12
3-(3,5-Dimethoxyphenyl)-2-propenoic acid	14.687	9.2883e-05	4.0321	0.00020261	085SB_D18-085SB_D0; 085SB_D24-085SB_D0; 085SB_D30-085SB_D0; 085SB_D18-085SB_D6; 085SB_D30-085SB_D6; 085SB_D18-085SB_D12; 085SB_D24-085SB_D18
N-Acetyl Dapsone-d8	14.551	9.7308e-05	4.0119	0.00021128	085SB_D6-085SB_D0; 085SB_D24-085SB_D0; 085SB_D12-085SB_D6; 085SB_D18-085SB_D6; 085SB_D30-085SB_D6; 085SB_D24-085SB_D12
D-3-Phenyllactic acidsulfate	14.489	9.9402e-05	4.0026	0.00021484	085SB_D24-085SB_D0; 085SB_D24-085SB_D6; 085SB_D24-085SB_D12; 085SB_D24-085SB_D18; 085SB_D30-085SB_D24
Cinchonine	14.387	0.00010294	3.9874	0.00022146	085SB_D18-085SB_D0; 085SB_D18-085SB_D6; 085SB_D18-085SB_D12; 085SB_D24-085SB_D18; 085SB_D30-085SB_D18
4-Amino-6-(tert-butylamino)-1,3,5-triazin-2-ol	14.278	0.0001069	3.971	0.00022894	085SB_D18-085SB_D0; 085SB_D30-085SB_D0; 085SB_D18-085SB_D6; 085SB_D30-085SB_D6; 085SB_D18-085SB_D12; 085SB_D24-085SB_D18; 085SB_D30-085SB_D18
Theobromine	14.223	0.00010897	3.9627	0.0002323	085SB_D24-085SB_D0; 085SB_D24-085SB_D6; 085SB_D24-085SB_D12; 085SB_D24-085SB_D18; 085SB_D30-085SB_D24
Meconine	14.107	0.00011347	3.9451	0.0002407	085SB_D24-085SB_D0; 085SB_D24-085SB_D6; 085SB_D24-085SB_D12; 085SB_D24-085SB_D18; 085SB_D30-085SB_D24
N-Demethoxylinuron	14.084	0.00011438	3.9417	0.0002407	085SB_D12-085SB_D0; 085SB_D18-085SB_D0; 085SB_D24-085SB_D0; 085SB_D30-085SB_D0; 085SB_D18-085SB_D6; 085SB_D24-085SB_D6
3,5-Dinitrocatechol	14.082	0.00011445	3.9414	0.0002407	085SB_D18-085SB_D0; 085SB_D24-085SB_D0; 085SB_D18-085SB_D6; 085SB_D24-085SB_D6; 085SB_D18-085SB_D12; 085SB_D24-085SB_D12; 085SB_D30-085SB_D18
Enterolactone	13.664	0.00013278	3.8769	0.00027801	085SB_D6-085SB_D0; 085SB_D12-085SB_D0; 085SB_D30-085SB_D0; 085SB_D24-085SB_D6; 085SB_D18-085SB_D12; 085SB_D24-085SB_D12; 085SB_D30-085SB_D24
5-methyl-N-(4-methylphenyl)spiro[6,7-dihydro-1H-imidazo[4,5-c]pyridine-4,3'-pyrrolidine]-1'-carboxamide	13.56	0.00013788	3.8605	0.00028741	085SB_D18-085SB_D0; 085SB_D24-085SB_D0; 085SB_D18-085SB_D6; 085SB_D24-085SB_D6; 085SB_D18-085SB_D12; 085SB_D30-085SB_D18; 085SB_D30-085SB_D24
2-(2H-1,3-Benzodioxol-5-YL)-5-methyl-1,3,4-oxadiazole	13.515	0.00014012	3.8535	0.00029077	085SB_D6-085SB_D0; 085SB_D12-085SB_D0; 085SB_D18-085SB_D0; 085SB_D24-085SB_D0; 085SB_D30-085SB_D0
2-(N-methylmethanesulfonamido)-N-[5-(methylsulfanyl)-1,3,4-thiadiazol-2-yl]acetamide	13.421	0.00014502	3.8386	0.00029961	085SB_D18-085SB_D0; 085SB_D18-085SB_D6; 085SB_D18-085SB_D12; 085SB_D24-085SB_D18; 085SB_D30-085SB_D18
3-(4-Ethyl-1-methyl-5-oxo-4,5-dihydro-1H-1,2,4-triazol-3-YL)-N~1~-propyltetrahydro-1(2H)-pyridinecarboxamide	13.375	0.00014748	3.8313	0.00030336	085SB_D6-085SB_D0; 085SB_D12-085SB_D0; 085SB_D18-085SB_D0; 085SB_D24-085SB_D0; 085SB_D30-085SB_D0; 085SB_D24-085SB_D6; 085SB_D24-085SB_D12
Pentobarbital	13.354	0.00014864	3.8279	0.00030443	085SB_D24-085SB_D0; 085SB_D24-085SB_D6; 085SB_D24-085SB_D12; 085SB_D24-085SB_D18; 085SB_D30-085SB_D24
2-Benzyl-4-chlorophenol	13.278	0.00015282	3.8158	0.00031162	085SB_D24-085SB_D0; 085SB_D24-085SB_D6; 085SB_D24-085SB_D12; 085SB_D24-085SB_D18; 085SB_D30-085SB_D24
N,N,N',N'-Tetramethyl-P-phenylenediamine	13.193	0.00015768	3.8022	0.00032013	085SB_D6-085SB_D0; 085SB_D12-085SB_D0; 085SB_D18-085SB_D6; 085SB_D24-085SB_D6; 085SB_D18-085SB_D12; 085SB_D24-085SB_D12; 085SB_D30-085SB_D18; 085SB_D30-085SB_D24
Hyodeoxycholic acid	13.125	0.00016175	3.7912	0.00032698	085SB_D18-085SB_D0; 085SB_D30-085SB_D0; 085SB_D18-085SB_D6; 085SB_D30-085SB_D6; 085SB_D18-085SB_D12; 085SB_D24-085SB_D12; 085SB_D30-085SB_D12
7-hydroxy-5-oxo-N-(1-(pyridin-4-yl)ethyl)-4,5-dihydrothieno[3,2-b]pyridine-6-carboxamide	13.066	0.00016529	3.7818	0.00033271	085SB_D6-085SB_D0; 085SB_D12-085SB_D6; 085SB_D18-085SB_D6; 085SB_D24-085SB_D6; 085SB_D30-085SB_D6
Metenamine	12.919	0.00017471	3.7577	0.00035017	085SB_D12-085SB_D0; 085SB_D18-085SB_D0; 085SB_D24-085SB_D0; 085SB_D30-085SB_D0; 085SB_D18-085SB_D6; 085SB_D24-085SB_D6; 085SB_D30-085SB_D6
Fosfosal	12.641	0.00019414	3.7119	0.00038745	085SB_D24-085SB_D0; 085SB_D24-085SB_D6; 085SB_D24-085SB_D12; 085SB_D24-085SB_D18; 085SB_D30-085SB_D24
Ciliatine	12.383	0.00021447	3.6686	0.00042621	085SB_D18-085SB_D0; 085SB_D24-085SB_D0; 085SB_D30-085SB_D0; 085SB_D18-085SB_D6; 085SB_D24-085SB_D6; 085SB_D30-085SB_D6; 085SB_D30-085SB_D12
Ethyl 4-methylphenoxyacetate	12.156	0.00023449	3.6299	0.00046402	085SB_D18-085SB_D0; 085SB_D18-085SB_D6; 085SB_D30-085SB_D6; 085SB_D18-085SB_D12
Tabersonine	12.062	0.0002434	3.6137	0.00047965	085SB_D12-085SB_D0; 085SB_D18-085SB_D0; 085SB_D24-085SB_D0; 085SB_D18-085SB_D6; 085SB_D24-085SB_D6; 085SB_D30-085SB_D18
Bis(4-methoxybenzylidene)acetone	11.888	0.00026095	3.5834	0.00051208	085SB_D18-085SB_D0; 085SB_D24-085SB_D6; 085SB_D24-085SB_D12; 085SB_D24-085SB_D18; 085SB_D30-085SB_D18
DL-Leu-DL-leu	11.811	0.00026916	3.57	0.00052599	085SB_D18-085SB_D0; 085SB_D24-085SB_D0; 085SB_D30-085SB_D0; 085SB_D24-085SB_D12; 085SB_D30-085SB_D12
Citric acid	11.746	0.00027629	3.5586	0.00053768	085SB_D18-085SB_D0; 085SB_D24-085SB_D0; 085SB_D30-085SB_D0; 085SB_D18-085SB_D6; 085SB_D24-085SB_D6; 085SB_D30-085SB_D6; 085SB_D18-085SB_D12
7-Hydroxy-3,5-dimethyl-1H-isochromen-1-one	11.672	0.00028476	3.5455	0.00055187	085SB_D18-085SB_D0; 085SB_D18-085SB_D6; 085SB_D18-085SB_D12; 085SB_D24-085SB_D18; 085SB_D30-085SB_D18
2,4-dichloro-N-propylbenzamide	11.512	0.00030405	3.5171	0.00058682	085SB_D12-085SB_D0; 085SB_D12-085SB_D6; 085SB_D18-085SB_D12; 085SB_D24-085SB_D12; 085SB_D30-085SB_D24
Cirazoline	11.415	0.00031657	3.4995	0.00060636	085SB_D12-085SB_D0; 085SB_D12-085SB_D6; 085SB_D30-085SB_D6; 085SB_D30-085SB_D12; 085SB_D30-085SB_D18; 085SB_D30-085SB_D24
NCGC00163173-01	11.414	0.00031676	3.4993	0.00060636	085SB_D24-085SB_D0; 085SB_D18-085SB_D6; 085SB_D24-085SB_D6; 085SB_D24-085SB_D12; 085SB_D30-085SB_D24
N-pentadecanoyl-L-Homoserine lactone	11.284	0.00033441	3.4757	0.00063755	085SB_D12-085SB_D0; 085SB_D18-085SB_D0; 085SB_D24-085SB_D0; 085SB_D30-085SB_D0; 085SB_D24-085SB_D6
Asparaginylarginine	11.243	0.00034014	3.4683	0.00064585	085SB_D18-085SB_D0; 085SB_D24-085SB_D0; 085SB_D18-085SB_D6; 085SB_D24-085SB_D6; 085SB_D18-085SB_D12; 085SB_D24-085SB_D12; 085SB_D30-085SB_D24
Ergothioneine	11.197	0.00034677	3.46	0.00065578	085SB_D18-085SB_D0; 085SB_D12-085SB_D6; 085SB_D18-085SB_D6; 085SB_D30-085SB_D6; 085SB_D24-085SB_D12; 085SB_D24-085SB_D18; 085SB_D30-085SB_D24
N-(2,3-Dihydro-1,4-benzodioxin-6-YL)-2-[4-ethyl-2-(morpholin-4-YL)-6-oxo-1,6-dihydropyrimidin-1-YL]acetamide	11.163	0.00035179	3.4537	0.00066262	085SB_D30-085SB_D0; 085SB_D30-085SB_D6; 085SB_D30-085SB_D12; 085SB_D30-085SB_D18; 085SB_D30-085SB_D24
N-Acetylhistamine	11.059	0.0003677	3.4345	0.00068981	085SB_D18-085SB_D0; 085SB_D24-085SB_D0; 085SB_D30-085SB_D0; 085SB_D18-085SB_D6; 085SB_D30-085SB_D6; 085SB_D18-085SB_D12; 085SB_D30-085SB_D12
Tribenzylamine N-oxide	11.012	0.0003751	3.4259	0.00070088	085SB_D18-085SB_D0; 085SB_D24-085SB_D0; 085SB_D18-085SB_D6; 085SB_D18-085SB_D12; 085SB_D30-085SB_D18
Conessine	11	0.00037712	3.4235	0.00070187	085SB_D18-085SB_D0; 085SB_D24-085SB_D0; 085SB_D18-085SB_D6; 085SB_D24-085SB_D6; 085SB_D18-085SB_D12; 085SB_D24-085SB_D12; 085SB_D30-085SB_D18; 085SB_D30-085SB_D24
Betaine chloride	10.926	0.00038915	3.4099	0.0007214	085SB_D18-085SB_D0; 085SB_D24-085SB_D0; 085SB_D18-085SB_D6; 085SB_D24-085SB_D6; 085SB_D18-085SB_D12; 085SB_D24-085SB_D12; 085SB_D30-085SB_D18; 085SB_D30-085SB_D24
3-Ethyl-1-(2-oxo-1-phenylpyrrolidin-3-YL)urea	10.909	0.00039213	3.4066	0.00072406	085SB_D18-085SB_D0; 085SB_D18-085SB_D6; 085SB_D24-085SB_D6; 085SB_D30-085SB_D6; 085SB_D18-085SB_D12; 085SB_D24-085SB_D12
1-(6,8-Dimethyl-2,3-dihydropyrrolo[2,3-g]quinolin-1-yl)ethanone	10.896	0.0003943	3.4042	0.0007252	085SB_D18-085SB_D0; 085SB_D24-085SB_D0; 085SB_D18-085SB_D6; 085SB_D24-085SB_D6; 085SB_D18-085SB_D12; 085SB_D24-085SB_D12; 085SB_D30-085SB_D18
Myristicin	10.885	0.00039612	3.4022	0.00072571	085SB_D18-085SB_D0; 085SB_D24-085SB_D0; 085SB_D18-085SB_D6; 085SB_D24-085SB_D6; 085SB_D18-085SB_D12; 085SB_D30-085SB_D18
3-Pyroglutamylthiazolidine-4-carboxylic acid	10.762	0.00041784	3.379	0.00076252	085SB_D18-085SB_D0; 085SB_D24-085SB_D0; 085SB_D18-085SB_D6; 085SB_D24-085SB_D6; 085SB_D18-085SB_D12; 085SB_D24-085SB_D12; 085SB_D30-085SB_D18; 085SB_D30-085SB_D24
L-Tryptophan	10.697	0.00042987	3.3667	0.00078143	085SB_D18-085SB_D0; 085SB_D18-085SB_D6; 085SB_D18-085SB_D12; 085SB_D24-085SB_D18; 085SB_D30-085SB_D18
N-(3,4-Dichlorophenyl)-N-methylurea	10.554	0.00045756	3.3396	0.00082855	085SB_D24-085SB_D0; 085SB_D24-085SB_D6; 085SB_D24-085SB_D12; 085SB_D24-085SB_D18; 085SB_D30-085SB_D24
Methotrexate	10.309	0.00051031	3.2922	0.00092052	085SB_D18-085SB_D0; 085SB_D24-085SB_D0; 085SB_D30-085SB_D0; 085SB_D18-085SB_D6; 085SB_D24-085SB_D6; 085SB_D30-085SB_D6; 085SB_D18-085SB_D12; 085SB_D24-085SB_D12; 085SB_D30-085SB_D12
p-Hydroxybenzalacetone	10.233	0.0005282	3.2772	0.00094914	085SB_D18-085SB_D0; 085SB_D24-085SB_D0; 085SB_D18-085SB_D6; 085SB_D18-085SB_D12
Peramivir	10.207	0.00053455	3.272	0.00095689	085SB_D18-085SB_D0; 085SB_D18-085SB_D6; 085SB_D18-085SB_D12; 085SB_D24-085SB_D18; 085SB_D30-085SB_D18
(Z)-Resveratrol	10.107	0.00055937	3.2523	0.0009975	085SB_D18-085SB_D0; 085SB_D24-085SB_D0; 085SB_D18-085SB_D6; 085SB_D24-085SB_D6; 085SB_D18-085SB_D12; 085SB_D24-085SB_D12; 085SB_D30-085SB_D18; 085SB_D30-085SB_D24
(2R)-2-(3-phenyl-1H-1,2,4-triazol-5-yl)piperidine	10.076	0.00056728	3.2462	0.0010078	085SB_D24-085SB_D0; 085SB_D24-085SB_D6; 085SB_D24-085SB_D12; 085SB_D24-085SB_D18; 085SB_D30-085SB_D24
Hypnophilin	9.8491	0.00062986	3.2008	0.0011147	085SB_D18-085SB_D0; 085SB_D18-085SB_D6; 085SB_D18-085SB_D12; 085SB_D24-085SB_D18; 085SB_D30-085SB_D18
2-(4-ethyl-2-morpholin-4-yl-6-oxopyrimidin-1(6H)-yl)-N-(4-methoxyphenyl)acetamide	9.797	0.00064533	3.1902	0.0011378	085SB_D18-085SB_D0; 085SB_D18-085SB_D6; 085SB_D18-085SB_D12; 085SB_D30-085SB_D18
N1-(4-(dimethylamino)phenyl)-N2-methyloxalamide	9.7601	0.00065657	3.1827	0.0011533	085SB_D24-085SB_D0; 085SB_D12-085SB_D6; 085SB_D18-085SB_D6; 085SB_D24-085SB_D12; 085SB_D24-085SB_D18; 085SB_D30-085SB_D24
3-Hydroxypyridine-2-methanol	9.7103	0.0006721	3.1726	0.0011762	085SB_D18-085SB_D0; 085SB_D24-085SB_D0; 085SB_D30-085SB_D0; 085SB_D18-085SB_D6; 085SB_D24-085SB_D6; 085SB_D18-085SB_D12
Gallic acid	9.5569	0.00072267	3.1411	0.00126	085SB_D18-085SB_D0; 085SB_D18-085SB_D6; 085SB_D24-085SB_D6; 085SB_D18-085SB_D12; 085SB_D30-085SB_D18
2,2'-(Tetradecylimino)bis(ethanol)	9.4991	0.00074286	3.1291	0.0012904	085SB_D18-085SB_D0; 085SB_D24-085SB_D0; 085SB_D30-085SB_D0; 085SB_D24-085SB_D6; 085SB_D24-085SB_D12
(R)-Methysticin	9.4107	0.00077505	3.1107	0.0013413	085SB_D18-085SB_D0; 085SB_D18-085SB_D6; 085SB_D24-085SB_D6; 085SB_D18-085SB_D12; 085SB_D24-085SB_D12
N-Methylaniline	9.3891	0.00078312	3.1062	0.0013479	085SB_D18-085SB_D0; 085SB_D24-085SB_D0; 085SB_D30-085SB_D0; 085SB_D18-085SB_D6; 085SB_D18-085SB_D12; 085SB_D24-085SB_D12
(S)-2-Amino-2-methyl-4-phosphonobutanoic acid	9.3726	0.00078939	3.1027	0.0013479	085SB_D18-085SB_D0; 085SB_D24-085SB_D0; 085SB_D30-085SB_D0; 085SB_D18-085SB_D12
Ro 64-0802	9.3719	0.00078968	3.1025	0.0013479	085SB_D18-085SB_D0; 085SB_D24-085SB_D0; 085SB_D18-085SB_D6; 085SB_D24-085SB_D6; 085SB_D18-085SB_D12; 085SB_D24-085SB_D12; 085SB_D30-085SB_D18; 085SB_D30-085SB_D24
2-Fluoroamphetamine	9.3667	0.00079166	3.1015	0.0013479	085SB_D30-085SB_D0; 085SB_D30-085SB_D6; 085SB_D30-085SB_D12; 085SB_D30-085SB_D18; 085SB_D30-085SB_D24
3,4,5-Trimethoxyphenol	9.3626	0.0007932	3.1006	0.0013479	085SB_D24-085SB_D0; 085SB_D24-085SB_D6; 085SB_D24-085SB_D12; 085SB_D30-085SB_D18; 085SB_D30-085SB_D24
Nanofin	9.3186	0.00081029	3.0914	0.0013683	085SB_D24-085SB_D6; 085SB_D30-085SB_D6; 085SB_D24-085SB_D12; 085SB_D30-085SB_D12; 085SB_D30-085SB_D18
N-(4H-1,2,4-triazol-3-yl)cyclobutanecarboxamide	9.3166	0.00081109	3.0909	0.0013683	085SB_D12-085SB_D0; 085SB_D12-085SB_D6; 085SB_D24-085SB_D12; 085SB_D30-085SB_D12
Methyl dihydrojasmonate	9.1341	0.00088671	3.0522	0.0014906	085SB_D18-085SB_D0; 085SB_D18-085SB_D6; 085SB_D18-085SB_D12; 085SB_D24-085SB_D18
1-Arachidonoyl-2-hydroxy-sn-glycero-3-phosphate	8.9517	0.00097063	3.0129	0.0016258	085SB_D24-085SB_D0; 085SB_D24-085SB_D6; 085SB_D24-085SB_D12; 085SB_D24-085SB_D18; 085SB_D30-085SB_D24
8-Oxo-2'-deoxyadenosine	8.872	0.0010102	2.9956	0.001686	085SB_D18-085SB_D0; 085SB_D18-085SB_D6; 085SB_D30-085SB_D6; 085SB_D18-085SB_D12; 085SB_D24-085SB_D12; 085SB_D30-085SB_D12
Dodecyldimethylamine oxide	8.8063	0.0010442	2.9812	0.0017365	085SB_D6-085SB_D0; 085SB_D18-085SB_D0; 085SB_D12-085SB_D6; 085SB_D30-085SB_D6; 085SB_D18-085SB_D12
Indole-3-carboxylic acid	8.6346	0.0011395	2.9433	0.0018885	085SB_D18-085SB_D0; 085SB_D24-085SB_D0; 085SB_D18-085SB_D6; 085SB_D24-085SB_D6; 085SB_D18-085SB_D12; 085SB_D24-085SB_D12; 085SB_D30-085SB_D24
2-Methyl-4,6-dinitrophenol	8.4997	0.0012216	2.9131	0.0020174	085SB_D18-085SB_D0; 085SB_D24-085SB_D0; 085SB_D18-085SB_D6; 085SB_D24-085SB_D6; 085SB_D18-085SB_D12
8,9-DiHETrE	8.4603	0.0012469	2.9042	0.0020519	085SB_D18-085SB_D0; 085SB_D24-085SB_D0; 085SB_D18-085SB_D6; 085SB_D24-085SB_D6
5-Hydroxyindoleacetic acid	8.4202	0.0012732	2.8951	0.0020879	085SB_D18-085SB_D0; 085SB_D18-085SB_D6; 085SB_D18-085SB_D12; 085SB_D24-085SB_D12; 085SB_D30-085SB_D12
NCGC00384837-01_C19H32O2_14-(Hydroxymethyl)-5,9-dimethyltetracyclo[11.2.1.0~1,10~.0~4,9~]hexadecan-5-ol	8.2951	0.0013596	2.8666	0.0022218	085SB_D6-085SB_D0; 085SB_D12-085SB_D6; 085SB_D18-085SB_D6; 085SB_D24-085SB_D6; 085SB_D30-085SB_D6
Ile-Gly-Leu	8.2198	0.0014149	2.8493	0.0023042	085SB_D24-085SB_D0; 085SB_D24-085SB_D6; 085SB_D24-085SB_D12; 085SB_D24-085SB_D18
Pentalenolactone O	8.1865	0.0014402	2.8416	0.0023372	085SB_D6-085SB_D0; 085SB_D24-085SB_D0; 085SB_D12-085SB_D6; 085SB_D30-085SB_D6; 085SB_D24-085SB_D12; 085SB_D30-085SB_D24
Citramalic acid	7.9035	0.0016777	2.7753	0.0027132	085SB_D18-085SB_D0; 085SB_D30-085SB_D0; 085SB_D18-085SB_D6; 085SB_D30-085SB_D6
Phthalamic acid	7.8704	0.0017083	2.7674	0.0027531	085SB_D12-085SB_D0; 085SB_D18-085SB_D0; 085SB_D24-085SB_D0; 085SB_D18-085SB_D6
1-Phenyl-3-carbethoxy-5-pyrazolone	7.8643	0.0017141	2.766	0.0027531	085SB_D18-085SB_D0; 085SB_D24-085SB_D0; 085SB_D18-085SB_D6; 085SB_D24-085SB_D6; 085SB_D18-085SB_D12; 085SB_D24-085SB_D12
Purine-2,8-dithiol	7.8287	0.0017479	2.7575	0.0027978	085SB_D18-085SB_D0; 085SB_D24-085SB_D0; 085SB_D18-085SB_D6; 085SB_D18-085SB_D12; 085SB_D24-085SB_D12; 085SB_D30-085SB_D18
N-Methyl-D-aspartic acid	7.8012	0.0017745	2.7509	0.0028232	085SB_D18-085SB_D0; 085SB_D24-085SB_D0; 085SB_D18-085SB_D6; 085SB_D24-085SB_D6; 085SB_D18-085SB_D12; 085SB_D24-085SB_D12
Floxuridine	7.7999	0.0017758	2.7506	0.0028232	085SB_D24-085SB_D0; 085SB_D24-085SB_D6; 085SB_D24-085SB_D12; 085SB_D30-085SB_D24
Palmitic amide	7.6802	0.0018976	2.7218	0.0030067	085SB_D18-085SB_D0; 085SB_D24-085SB_D0; 085SB_D18-085SB_D12
methyl (4aS,5R,7S,7aS)-7-hydroxy-5-[3-(4-hydroxyphenyl)propanoyloxy]-7-methyl-1-[(2S,3R,4S,5S,6R)-3,4,5-trihydroxy-6-(hydroxymethyl)oxan-2-yl]oxy-4a,5,6,7a-tetrahydro-1H-cyclopenta[c]pyran-4-carboxylate	7.5996	0.0019851	2.7022	0.0031347	085SB_D18-085SB_D6; 085SB_D18-085SB_D12; 085SB_D30-085SB_D18
[1-[2-aminoethoxy(hydroxy)phosphoryl]oxy-3-[(Z)-octadec-9-enoxy]propan-2-yl] (6Z,9Z,12Z,15Z,18Z,21Z)-tetracosa-6,9,12,15,18,21-hexaenoate	7.5884	0.0019976	2.6995	0.0031439	085SB_D6-085SB_D0; 085SB_D12-085SB_D0; 085SB_D18-085SB_D0; 085SB_D24-085SB_D18
8-Hydroxy-9,10-epoxystearic acid	7.538	0.0020551	2.6872	0.0032236	085SB_D18-085SB_D0; 085SB_D24-085SB_D0; 085SB_D18-085SB_D6; 085SB_D24-085SB_D6; 085SB_D30-085SB_D6
Dihydrolipoate	7.5281	0.0020667	2.6847	0.003231	085SB_D18-085SB_D0; 085SB_D18-085SB_D6; 085SB_D18-085SB_D12; 085SB_D24-085SB_D18; 085SB_D30-085SB_D18
Ifenprodil	7.464	0.0021431	2.669	0.0033353	085SB_D24-085SB_D0; 085SB_D24-085SB_D6; 085SB_D24-085SB_D12; 085SB_D30-085SB_D18; 085SB_D30-085SB_D24
Dicyclohexylthiourea	7.4602	0.0021477	2.668	0.0033353	085SB_D18-085SB_D0; 085SB_D18-085SB_D6
TRIETHYLENE GLYCOL	7.3881	0.0022379	2.6502	0.003464	085SB_D18-085SB_D0; 085SB_D18-085SB_D6; 085SB_D24-085SB_D6; 085SB_D30-085SB_D6; 085SB_D18-085SB_D12
Lusianthridin	7.3371	0.0023044	2.6374	0.0035551	085SB_D18-085SB_D6; 085SB_D30-085SB_D6; 085SB_D18-085SB_D12; 085SB_D24-085SB_D18
Cyclandelate	7.2438	0.0024319	2.6141	0.0037302	085SB_D6-085SB_D0; 085SB_D30-085SB_D0; 085SB_D12-085SB_D6; 085SB_D30-085SB_D12
P-Toluenesulfonamide	7.2425	0.0024338	2.6137	0.0037302	085SB_D24-085SB_D0; 085SB_D30-085SB_D0; 085SB_D24-085SB_D6; 085SB_D30-085SB_D6; 085SB_D24-085SB_D12; 085SB_D30-085SB_D12
Triallyl cyanurate	7.23	0.0024515	2.6106	0.0037452	085SB_D12-085SB_D0; 085SB_D30-085SB_D0; 085SB_D18-085SB_D12
Propafenone	7.1887	0.0025111	2.6001	0.0038237	085SB_D18-085SB_D6; 085SB_D24-085SB_D6; 085SB_D30-085SB_D6
Cyprodinil	7.1497	0.002569	2.5902	0.0038992	085SB_D18-085SB_D0; 085SB_D24-085SB_D0; 085SB_D18-085SB_D6; 085SB_D24-085SB_D6; 085SB_D18-085SB_D12; 085SB_D24-085SB_D12
2-Hydroxyquinoline	7.0789	0.0026781	2.5722	0.0040422	085SB_D18-085SB_D0; 085SB_D24-085SB_D0; 085SB_D18-085SB_D6; 085SB_D30-085SB_D18
(5Z,8Z,11Z,14Z)-N-(2-Hydroxyethyl-1,1,2,2-d4)-5,8,11,14-eicosatetraenamide	7.0774	0.0026804	2.5718	0.0040422	085SB_D30-085SB_D12; 085SB_D30-085SB_D18; 085SB_D30-085SB_D24
Nicotine 1'-N-oxide	7.0648	0.0027004	2.5686	0.0040502	085SB_D18-085SB_D0; 085SB_D18-085SB_D12; 085SB_D24-085SB_D12
7-Cyano-5-(hydroxymethyl)-4-methoxy-13-methyl-5,7,8,9,10,11,11a,12-octahydro-8,11-epiminoazepino[1,2-b]isoquinoline-10-carboxylic acid	7.0615	0.0027057	2.5677	0.0040502	085SB_D30-085SB_D0; 085SB_D30-085SB_D6; 085SB_D30-085SB_D12
7,8-Dimethoxy-3-methyl-pyrano[4,3-b]benzofuran-1-one	7.0578	0.0027116	2.5668	0.0040502	085SB_D12-085SB_D6; 085SB_D18-085SB_D12; 085SB_D24-085SB_D12
6-Chloro-4-oxo-1,4-dihydroquinoline-2-carboxylic acid	6.9263	0.0029321	2.5328	0.0043656	085SB_D18-085SB_D0; 085SB_D24-085SB_D0
CID 5992	6.8835	0.0030083	2.5217	0.0044648	085SB_D18-085SB_D0; 085SB_D24-085SB_D0
4,7-Dichloroquinoline	6.6692	0.0034261	2.4652	0.0050688	085SB_D18-085SB_D0; 085SB_D18-085SB_D6; 085SB_D18-085SB_D12; 085SB_D30-085SB_D18
1-[5-(4-Fluorophenyl)-[1,3]thiazolo[5,4-B]pyridin-2-YL]-N-(2-methoxyethyl)piperidine-4-carboxamide	6.6487	0.0034694	2.4598	0.0051099	085SB_D18-085SB_D12; 085SB_D30-085SB_D18
Thiabendazole	6.6458	0.0034756	2.459	0.0051099	085SB_D18-085SB_D0; 085SB_D24-085SB_D0; 085SB_D18-085SB_D6
N-benzyl-N-(2-(4-isopropyl-2,2-dimethyltetrahydro-2H-pyran-4-yl)ethyl)acetamide	6.5908	0.0035953	2.4443	0.0052694	085SB_D18-085SB_D0; 085SB_D24-085SB_D0; 085SB_D30-085SB_D0
p-Acetylphenyl acetate	6.5529	0.0036808	2.4341	0.0053778	085SB_D6-085SB_D0; 085SB_D18-085SB_D0; 085SB_D24-085SB_D0
Homocarnosine	6.3457	0.0041914	2.3776	0.0061049	085SB_D24-085SB_D0; 085SB_D24-085SB_D6; 085SB_D24-085SB_D12; 085SB_D30-085SB_D18; 085SB_D30-085SB_D24
1H-Pyrrolo[2,3-b]pyridine-3-carbaldehyde	6.3086	0.0042911	2.3674	0.0062308	085SB_D12-085SB_D6; 085SB_D18-085SB_D6; 085SB_D24-085SB_D6; 085SB_D30-085SB_D6
Posaconazole	6.3035	0.0043051	2.366	0.0062317	085SB_D18-085SB_D6; 085SB_D18-085SB_D12; 085SB_D30-085SB_D18; 085SB_D30-085SB_D24
Glu-Pro-Thr	6.2218	0.0045357	2.3434	0.0065331	085SB_D12-085SB_D6; 085SB_D18-085SB_D6; 085SB_D24-085SB_D6; 085SB_D30-085SB_D6
3-(2,4-dimethyl-6-oxo-3H-pyran-2-yl)-2-hydroxy-2-methylpropanoic acid	6.22	0.0045411	2.3428	0.0065331	085SB_D18-085SB_D0; 085SB_D24-085SB_D0; 085SB_D30-085SB_D18
2-Isopropylphenol	6.2003	0.0045989	2.3373	0.0065959	085SB_D18-085SB_D0; 085SB_D18-085SB_D6
7-Ketocholesterol	6.1935	0.0046191	2.3354	0.0066047	085SB_D18-085SB_D6; 085SB_D24-085SB_D6; 085SB_D18-085SB_D12; 085SB_D24-085SB_D12; 085SB_D30-085SB_D18
4-Hydroxybenzaldehyde	6.1173	0.004852	2.3141	0.0069167	085SB_D18-085SB_D12; 085SB_D24-085SB_D12; 085SB_D30-085SB_D12
Monooctyl phthalate	6.0934	0.0049282	2.3073	0.007004	085SB_D6-085SB_D0; 085SB_D12-085SB_D0
delta-Valerolactone	6.0444	0.0050881	2.2934	0.0072094	085SB_D18-085SB_D6; 085SB_D24-085SB_D6; 085SB_D18-085SB_D12; 085SB_D24-085SB_D12
Chinomethionat	5.9903	0.0052718	2.278	0.0074472	085SB_D18-085SB_D6; 085SB_D18-085SB_D12; 085SB_D30-085SB_D18; 085SB_D30-085SB_D24
5-hydroxy-3-[(2S,3R,4S,5S)-4-hydroxy-5-(hydroxymethyl)-3-[(2S,3R,4R,5R,6S)-3,4,5-trihydroxy-6-methyloxan-2-yl]oxyoxolan-2-yl]oxy-2-(4-hydroxyphenyl)-7-methoxychromen-4-one	5.9826	0.0052983	2.2759	0.0074621	085SB_D24-085SB_D18; 085SB_D30-085SB_D18
Tetraethylurea	5.8628	0.0057356	2.2414	0.0080538	085SB_D18-085SB_D0; 085SB_D18-085SB_D12
N-(3-Chlorophenyl)-2-(4,5-dimethyl-6-oxo-1,6-dihydropyrimidin-1-YL)acetamide	5.8563	0.0057606	2.2395	0.0080648	085SB_D18-085SB_D0; 085SB_D18-085SB_D6; 085SB_D18-085SB_D12
Gerberinside	5.8311	0.0058585	2.2322	0.0081775	085SB_D30-085SB_D0; 085SB_D30-085SB_D6; 085SB_D30-085SB_D12
3-(11,11-Dimethyl-8-methylene-4-oxo-5-bicyclo[7.2.0]undecanyl)oxolane-2,5-dione	5.7774	0.0060733	2.2166	0.0084521	085SB_D18-085SB_D0; 085SB_D18-085SB_D12
Topramezone	5.7551	0.006165	2.2101	0.0085544	085SB_D24-085SB_D0; 085SB_D24-085SB_D12; 085SB_D30-085SB_D24
Levoglucosan	5.7355	0.0062471	2.2043	0.0086428	085SB_D18-085SB_D0; 085SB_D18-085SB_D6
N-allyl-8-(4-fluorophenyl)-4-oxo-4,6,7,8-tetrahydroimidazo[2,1-c][1,2,4]triazine-3-carboxamide	5.6162	0.0067746	2.1691	0.0093449	085SB_D18-085SB_D6; 085SB_D24-085SB_D6
Azepane	5.5167	0.0072546	2.1394	0.0099778	085SB_D24-085SB_D12
Murracarpin	5.428	0.0077162	2.1126	0.010582	085SB_D18-085SB_D6; 085SB_D24-085SB_D6; 085SB_D24-085SB_D12
1-(1-Hydroxy-7-azaspiro[3.5]non-7-yl)-3-methoxy-1-propanone	5.4142	0.0077911	2.1084	0.010653	085SB_D18-085SB_D0
Thymol beta-D-glucopyranoside	5.4051	0.0078405	2.1057	0.01069	085SB_D24-085SB_D6; 085SB_D30-085SB_D6
2-(Methylthio)benzothiazole	5.3845	0.0079549	2.0994	0.010814	085SB_D18-085SB_D0; 085SB_D18-085SB_D6
Palmitoyl Serinol	5.3002	0.0084421	2.0736	0.011416	085SB_D18-085SB_D0; 085SB_D18-085SB_D12
N-[(2-chloro-6-fluoro-phenyl)methyl]-4-methyl-thiadiazole-5-carboxamide	5.297	0.0084614	2.0726	0.011416	085SB_D6-085SB_D0; 085SB_D12-085SB_D0; 085SB_D30-085SB_D0
HU 210	5.2953	0.0084711	2.0721	0.011416
Propanil	5.2712	0.0086176	2.0646	0.011581	085SB_D18-085SB_D0; 085SB_D18-085SB_D6; 085SB_D18-085SB_D12
Glu-Pro-Gly	5.173	0.0092445	2.0341	0.012388	085SB_D6-085SB_D0; 085SB_D12-085SB_D6; 085SB_D24-085SB_D12
N-Cyclopropyl-2-(7-methyl-3-oxo-3,4-dihydro-2H-1,4-benzoxazin-4-YL)acetamide	4.8808	0.011445	1.9414	0.015293	085SB_D18-085SB_D0; 085SB_D18-085SB_D6; 085SB_D18-085SB_D12
1-Aminocyclopropanecarboxylic acid	4.8602	0.011623	1.9347	0.015486	085SB_D24-085SB_D12; 085SB_D30-085SB_D12
Octadecylamine	4.8528	0.011687	1.9323	0.015527	085SB_D18-085SB_D0; 085SB_D18-085SB_D6
2-((2,6-Dimethylphenyl)amino)-N,N,N-triethyl-2-oxoethanaminium	4.8002	0.012156	1.9152	0.016105	085SB_D12-085SB_D6; 085SB_D18-085SB_D6; 085SB_D24-085SB_D6
(2S)-3-hydroxy-2-[[(2S)-pyrrolidin-1-ium-2-carbonyl]amino]propanoate	4.7488	0.012635	1.8984	0.016693	085SB_D24-085SB_D6; 085SB_D30-085SB_D24
Methyl isobutyl ketone	4.7407	0.012713	1.8958	0.016722	085SB_D24-085SB_D12
Simazine	4.739	0.012729	1.8952	0.016722	085SB_D18-085SB_D0; 085SB_D18-085SB_D6; 085SB_D18-085SB_D12
2-Aminoethyl (3-butoxy-2-hydroxypropyl) hydrogen phosphate	4.72	0.012913	1.889	0.016917	085SB_D30-085SB_D0
Oleamide	4.5878	0.014285	1.8451	0.018597	085SB_D6-085SB_D0; 085SB_D18-085SB_D6; 085SB_D24-085SB_D6
Androsterone	4.5849	0.014317	1.8441	0.018597	085SB_D6-085SB_D0; 085SB_D12-085SB_D6; 085SB_D30-085SB_D6
Pyridoxine	4.583	0.014338	1.8435	0.018597	085SB_D18-085SB_D0
Diethyltoluamide	4.5815	0.014355	1.843	0.018597	085SB_D30-085SB_D0
Phosphonic acid, [(3S)-3-amino-4-[(3-hexylphenyl)amino]-4-oxobutyl]-	4.5657	0.014531	1.8377	0.018774	085SB_D24-085SB_D0; 085SB_D24-085SB_D12
Pyridoxal 5'-phosphate	4.5104	0.015166	1.8191	0.019541	085SB_D6-085SB_D0; 085SB_D24-085SB_D0; 085SB_D30-085SB_D0
1-(1H-indol-3-yl)-6,7-dimethoxy-1,2,3,4-tetrahydroisoquinoline	4.4952	0.015346	1.814	0.019719	085SB_D18-085SB_D12
L-Asparagine	4.4434	0.01598	1.7964	0.020477	085SB_D18-085SB_D0; 085SB_D24-085SB_D0; 085SB_D30-085SB_D0
5-(2-methoxybenzoyl)-4-methyl-4,5-dihydro-1H-benzo[b][1,4]diazepin-2(3H)-one	4.4005	0.016527	1.7818	0.02112	085SB_D18-085SB_D0
Oseltamivir	4.3677	0.01696	1.7706	0.021615	085SB_D18-085SB_D0; 085SB_D18-085SB_D12
5-acetyl-2,6-dimethyl-2,3-dihydro-1H-pyridin-4-one	4.3508	0.017189	1.7648	0.021847	085SB_D12-085SB_D6
Cycluron	4.2743	0.018268	1.7383	0.023156	085SB_D18-085SB_D0; 085SB_D30-085SB_D18
7-[(6-Methoxypyridin-2-YL)methyl]-2-methyl-2H,3H,5H,6H,7H,8H,9H-[1,2,4]triazolo[4,3-D][1,4]diazepin-3-one	4.2699	0.018331	1.7368	0.023174	085SB_D18-085SB_D0; 085SB_D18-085SB_D12
Ono-AE3-208	4.2613	0.018459	1.7338	0.023272	085SB_D6-085SB_D0; 085SB_D12-085SB_D6; 085SB_D30-085SB_D6
4-Methyl-piperidin-(2E)-ylideneamine	4.1842	0.01964	1.7069	0.024695	085SB_D24-085SB_D18
Anethole	4.1644	0.019957	1.6999	0.025026	085SB_D12-085SB_D0; 085SB_D30-085SB_D0
4-fluoro-N-(naphthalen-1-yl)benzamide	4.1589	0.020046	1.698	0.02507	085SB_D18-085SB_D0
Alprazolam	3.9892	0.023038	1.6376	0.028736	085SB_D18-085SB_D0
2-Amino-5-nitrobenzimidazole	3.96	0.023603	1.627	0.029363	085SB_D18-085SB_D0; 085SB_D24-085SB_D0
1-(Quinoxalin-6-ylcarbonyl)piperidine	3.9348	0.024103	1.6179	0.029906
CP-457920	3.8596	0.025672	1.5905	0.031769
1-(1-benzyl-6-oxo-1,6-dihydropyridazin-4-yl)-N-(2-methoxyethyl)piperidine-4-carboxamide	3.8333	0.026248	1.5809	0.032396
Cotinine	3.7791	0.027482	1.561	0.033829
Pentaethylene glycol	3.7298	0.028663	1.5427	0.035191	085SB_D18-085SB_D6
Aphidicolin	3.7199	0.028907	1.539	0.035398
cis,cis-Muconic acid	3.6526	0.030631	1.5138	0.037412	085SB_D18-085SB_D6
N-Cyclohexyl-desmethyl Bimatoprost	3.6421	0.03091	1.5099	0.037586	085SB_D30-085SB_D12
N-(4-acetylphenyl)-1,3-dimethyl-1H-pyrazole-4-carboxamide	3.6412	0.030934	1.5096	0.037586	085SB_D24-085SB_D18
N-[4-(Methylsulfanyl)phenyl]-5H,6H,8H-imidazo[2,1-C][1,4]oxazine-2-carboxamide	3.5772	0.032707	1.4854	0.039637	085SB_D18-085SB_D0
Aphyllic acid	3.5654	0.033046	1.4809	0.039944	085SB_D30-085SB_D24
Diethyl phthalic acid	3.557	0.033289	1.4777	0.040135	085SB_D30-085SB_D18
6-(ethoxymethyl)-2-(methylthio)pyrimidin-4(3H)-one	3.5072	0.034778	1.4587	0.041818	085SB_D18-085SB_D0
Capric acid	3.5044	0.034863	1.4576	0.041818	085SB_D18-085SB_D6
(1R,2R,4aS,6aS,6bR,10S,12aR,14bS)-1,8,10-trihydroxy-1,2,6a,6b,9,9,12a-heptamethyl-2,3,4,5,6,6a,7,8,8a,10,11,12,13,14b-tetradecahydropicene-4a-carboxylic acid	3.4964	0.035108	1.4546	0.042004
Lauric acidmonoethanolamide	3.4344	0.037091	1.4307	0.044264
Ethionamide	3.427	0.037336	1.4279	0.044443	085SB_D24-085SB_D12
1-Cyclopentyl-3-(2-oxo-1-phenylpyrrolidin-3-yl)urea	3.3283	0.040788	1.3895	0.04843	085SB_D18-085SB_D0
N-Butyl-p-toluenesulfonamide	3.3073	0.041573	1.3812	0.049236	085SB_D18-085SB_D12

## Sheet: anova_posthoc_4SB
	f.value	p.value	#NAME?	FDR	Tukey's HSD
15-KETE	328890	2.21e-30	29.655	8.55e-28	4SB_D6-4SB_D0; 4SB_D12-4SB_D0; 4SB_D24-4SB_D0; 4SB_D30-4SB_D0; 4SB_D12-4SB_D6; 4SB_D18-4SB_D6; 4SB_D24-4SB_D6; 4SB_D30-4SB_D6; 4SB_D18-4SB_D12; 4SB_D24-4SB_D12; 4SB_D30-4SB_D12; 4SB_D24-4SB_D18; 4SB_D30-4SB_D18
4-Aminoazobenzene	209380	3.33e-29	28.478	6.42e-27	4SB_D6-4SB_D0; 4SB_D12-4SB_D0; 4SB_D18-4SB_D0; 4SB_D24-4SB_D0; 4SB_D30-4SB_D0; 4SB_D12-4SB_D6; 4SB_D18-4SB_D6; 4SB_D24-4SB_D6; 4SB_D30-4SB_D6
1-Benzylimidazole	162950	1.5e-28	27.825	1.93e-26	4SB_D6-4SB_D0; 4SB_D12-4SB_D0; 4SB_D18-4SB_D0; 4SB_D24-4SB_D0; 4SB_D30-4SB_D0; 4SB_D12-4SB_D6; 4SB_D18-4SB_D6; 4SB_D24-4SB_D6; 4SB_D30-4SB_D6; 4SB_D18-4SB_D12; 4SB_D24-4SB_D12; 4SB_D30-4SB_D12; 4SB_D24-4SB_D18; 4SB_D30-4SB_D18
2-Dodecenal	119970	9.4e-28	27.027	9.07e-26	4SB_D6-4SB_D0; 4SB_D12-4SB_D0; 4SB_D12-4SB_D6; 4SB_D18-4SB_D6; 4SB_D24-4SB_D6; 4SB_D30-4SB_D6; 4SB_D18-4SB_D12; 4SB_D24-4SB_D12; 4SB_D30-4SB_D12
4,6-dimethyl-N-(4-methylpyrimidin-2-yl)quinazolin-2-amine	73704	1.75e-26	25.758	1.35e-24	4SB_D6-4SB_D0; 4SB_D12-4SB_D0; 4SB_D18-4SB_D0; 4SB_D24-4SB_D0; 4SB_D30-4SB_D0; 4SB_D12-4SB_D6; 4SB_D18-4SB_D6; 4SB_D24-4SB_D6; 4SB_D30-4SB_D6; 4SB_D30-4SB_D12; 4SB_D30-4SB_D18; 4SB_D30-4SB_D24
1-Phenylethylamine	25375	1.05e-23	22.979	6.75e-22	4SB_D6-4SB_D0; 4SB_D18-4SB_D0; 4SB_D12-4SB_D6; 4SB_D18-4SB_D6; 4SB_D24-4SB_D6; 4SB_D30-4SB_D6; 4SB_D18-4SB_D12; 4SB_D24-4SB_D18; 4SB_D30-4SB_D18
Glycerol 3-phosphate	24107	1.43e-23	22.846	7.87e-22	4SB_D12-4SB_D0; 4SB_D30-4SB_D0; 4SB_D12-4SB_D6; 4SB_D18-4SB_D12; 4SB_D24-4SB_D12; 4SB_D30-4SB_D12; 4SB_D30-4SB_D24
Chlorpropamide	22883	1.95e-23	22.71	9.41e-22	4SB_D6-4SB_D0; 4SB_D12-4SB_D0; 4SB_D18-4SB_D0; 4SB_D24-4SB_D0; 4SB_D30-4SB_D0; 4SB_D12-4SB_D6; 4SB_D24-4SB_D6; 4SB_D18-4SB_D12; 4SB_D24-4SB_D12; 4SB_D30-4SB_D12; 4SB_D24-4SB_D18
Hydroxycaprylic Acid	18259	7.56e-23	22.122	3.24e-21	4SB_D6-4SB_D0; 4SB_D12-4SB_D0; 4SB_D12-4SB_D6; 4SB_D18-4SB_D6; 4SB_D24-4SB_D6; 4SB_D30-4SB_D6; 4SB_D18-4SB_D12; 4SB_D24-4SB_D12; 4SB_D30-4SB_D12
1,5-Dipyridin-3-ylpenta-1,4-dien-3-one	17281	1.05e-22	21.978	4.06e-21	4SB_D6-4SB_D0; 4SB_D18-4SB_D0; 4SB_D24-4SB_D0; 4SB_D30-4SB_D0; 4SB_D12-4SB_D6; 4SB_D30-4SB_D6; 4SB_D18-4SB_D12; 4SB_D24-4SB_D12; 4SB_D30-4SB_D12; 4SB_D24-4SB_D18; 4SB_D30-4SB_D18
N-(1,3-dihydroxytridecan-2-yl)heptanamide	15520	2e-22	21.698	7.03e-21	4SB_D6-4SB_D0; 4SB_D18-4SB_D0; 4SB_D24-4SB_D0; 4SB_D30-4SB_D0; 4SB_D12-4SB_D6; 4SB_D18-4SB_D6; 4SB_D24-4SB_D6; 4SB_D30-4SB_D6; 4SB_D18-4SB_D12; 4SB_D24-4SB_D12; 4SB_D30-4SB_D12; 4SB_D24-4SB_D18; 4SB_D30-4SB_D18; 4SB_D30-4SB_D24
2-aminoethyl [2-hydroxy-3-[(Z)-tetradec-9-enoxy]propyl] hydrogen phosphate	13898	3.88e-22	21.411	1.25e-20	4SB_D6-4SB_D0; 4SB_D12-4SB_D0; 4SB_D18-4SB_D0; 4SB_D24-4SB_D0; 4SB_D30-4SB_D0; 4SB_D12-4SB_D6; 4SB_D18-4SB_D6; 4SB_D24-4SB_D6; 4SB_D30-4SB_D6; 4SB_D18-4SB_D12; 4SB_D24-4SB_D12; 4SB_D30-4SB_D12; 4SB_D24-4SB_D18; 4SB_D30-4SB_D18
10-Undecen-1-ol	13040	5.69e-22	21.245	1.69e-20	4SB_D12-4SB_D0; 4SB_D24-4SB_D0; 4SB_D30-4SB_D0; 4SB_D12-4SB_D6; 4SB_D24-4SB_D6; 4SB_D30-4SB_D6; 4SB_D18-4SB_D12; 4SB_D24-4SB_D12; 4SB_D30-4SB_D12; 4SB_D24-4SB_D18; 4SB_D30-4SB_D18; 4SB_D30-4SB_D24
4-(4-propyl-4H-1,2,4-triazol-3-yl)piperidine	12572	7.09e-22	21.15	1.95e-20	4SB_D12-4SB_D0; 4SB_D12-4SB_D6; 4SB_D18-4SB_D12; 4SB_D24-4SB_D12; 4SB_D30-4SB_D12
Biotin	11835	1.02e-21	20.992	2.62e-20	4SB_D6-4SB_D0; 4SB_D24-4SB_D0; 4SB_D30-4SB_D0; 4SB_D12-4SB_D6; 4SB_D18-4SB_D6; 4SB_D24-4SB_D12; 4SB_D30-4SB_D12; 4SB_D24-4SB_D18; 4SB_D30-4SB_D18
3-cyclopropyl-5-pyrrolidin-2-yl-1H-1,2,4-triazole	10775	1.79e-21	20.748	4.31e-20	4SB_D12-4SB_D0; 4SB_D12-4SB_D6; 4SB_D18-4SB_D6; 4SB_D18-4SB_D12; 4SB_D24-4SB_D12; 4SB_D30-4SB_D12
Ethoxyquin	6533.4	3.59e-20	19.445	8.16e-19	4SB_D6-4SB_D0; 4SB_D12-4SB_D0; 4SB_D18-4SB_D0; 4SB_D30-4SB_D0; 4SB_D12-4SB_D6; 4SB_D18-4SB_D6; 4SB_D18-4SB_D12; 4SB_D24-4SB_D12; 4SB_D30-4SB_D12; 4SB_D24-4SB_D18; 4SB_D30-4SB_D18
2,6-Dimethylpyrazine	6323.4	4.37e-20	19.359	9.37e-19	4SB_D6-4SB_D0; 4SB_D12-4SB_D0; 4SB_D18-4SB_D0; 4SB_D12-4SB_D6; 4SB_D18-4SB_D6; 4SB_D24-4SB_D6; 4SB_D30-4SB_D6; 4SB_D18-4SB_D12; 4SB_D24-4SB_D12; 4SB_D30-4SB_D12; 4SB_D24-4SB_D18
Salicylamide	5099.2	1.59e-19	18.799	3.23e-18	4SB_D12-4SB_D0; 4SB_D18-4SB_D0; 4SB_D12-4SB_D6; 4SB_D18-4SB_D12; 4SB_D24-4SB_D12; 4SB_D30-4SB_D12; 4SB_D24-4SB_D18; 4SB_D30-4SB_D18
N-[2-[5-(methoxymethyl)-1,2,4-oxadiazol-3-yl]ethyl]cyclobutanecarboxamide	4820.3	2.23e-19	18.653	4.3e-18	4SB_D24-4SB_D0; 4SB_D18-4SB_D6; 4SB_D24-4SB_D6; 4SB_D24-4SB_D12; 4SB_D24-4SB_D18; 4SB_D30-4SB_D24
Umbelliferone	4418.6	3.75e-19	18.426	6.89e-18	4SB_D6-4SB_D0; 4SB_D12-4SB_D0; 4SB_D18-4SB_D0; 4SB_D12-4SB_D6; 4SB_D18-4SB_D6; 4SB_D24-4SB_D6; 4SB_D30-4SB_D6; 4SB_D24-4SB_D12; 4SB_D30-4SB_D12; 4SB_D24-4SB_D18; 4SB_D30-4SB_D18
4-Hydroxyisoleucine	4283.5	4.52e-19	18.345	7.93e-18	4SB_D6-4SB_D0; 4SB_D12-4SB_D0; 4SB_D18-4SB_D0; 4SB_D24-4SB_D0; 4SB_D30-4SB_D0; 4SB_D12-4SB_D6; 4SB_D18-4SB_D6; 4SB_D24-4SB_D6; 4SB_D30-4SB_D6; 4SB_D18-4SB_D12; 4SB_D24-4SB_D12; 4SB_D30-4SB_D12; 4SB_D30-4SB_D18; 4SB_D30-4SB_D24
N-alpha-Acetyl-L-ornithine	4154.8	5.42e-19	18.266	9.1e-18	4SB_D12-4SB_D0; 4SB_D12-4SB_D6; 4SB_D18-4SB_D12; 4SB_D24-4SB_D12; 4SB_D30-4SB_D12
Tetrahydrozoline	3665.1	1.15e-18	17.939	1.85e-17	4SB_D12-4SB_D0; 4SB_D12-4SB_D6; 4SB_D18-4SB_D12; 4SB_D24-4SB_D12; 4SB_D30-4SB_D12
Glycylvaline	2611.9	8.77e-18	17.057	1.35e-16	4SB_D12-4SB_D0; 4SB_D12-4SB_D6; 4SB_D18-4SB_D12; 4SB_D24-4SB_D12; 4SB_D30-4SB_D12
1-[6-(Propylamino)-2-pyridinyl]piperidin-4-ol	2570.1	9.66e-18	17.015	1.43e-16	4SB_D6-4SB_D0; 4SB_D12-4SB_D0; 4SB_D18-4SB_D0; 4SB_D24-4SB_D0; 4SB_D30-4SB_D0; 4SB_D12-4SB_D6; 4SB_D18-4SB_D6; 4SB_D24-4SB_D6; 4SB_D18-4SB_D12; 4SB_D24-4SB_D12; 4SB_D30-4SB_D12; 4SB_D30-4SB_D18; 4SB_D30-4SB_D24
4-Amino-m-cresol	1889.2	6.11e-17	16.214	8.73e-16	4SB_D6-4SB_D0; 4SB_D12-4SB_D0; 4SB_D18-4SB_D0; 4SB_D24-4SB_D0; 4SB_D30-4SB_D0; 4SB_D12-4SB_D6; 4SB_D18-4SB_D6; 4SB_D24-4SB_D6; 4SB_D30-4SB_D6; 4SB_D18-4SB_D12; 4SB_D24-4SB_D12; 4SB_D30-4SB_D12; 4SB_D24-4SB_D18; 4SB_D30-4SB_D18; 4SB_D30-4SB_D24
[1-[2-aminoethoxy(hydroxy)phosphoryl]oxy-3-[(Z)-octadec-9-enoxy]propan-2-yl] (6Z,9Z,12Z,15Z,18Z,21Z)-tetracosa-6,9,12,15,18,21-hexaenoate	1675.2	1.25e-16	15.901	1.73e-15	4SB_D12-4SB_D0; 4SB_D18-4SB_D0; 4SB_D24-4SB_D0; 4SB_D12-4SB_D6; 4SB_D24-4SB_D6; 4SB_D18-4SB_D12; 4SB_D24-4SB_D12; 4SB_D30-4SB_D12
1H-Pyrrolo[2,3-b]pyridine-3-carbaldehyde	1502.3	2.41e-16	15.618	3.21e-15	4SB_D12-4SB_D0; 4SB_D18-4SB_D0; 4SB_D12-4SB_D6; 4SB_D18-4SB_D6; 4SB_D18-4SB_D12; 4SB_D24-4SB_D12; 4SB_D30-4SB_D12; 4SB_D24-4SB_D18; 4SB_D30-4SB_D18; 4SB_D30-4SB_D24
3-Methyloxindole	1283.7	6.18e-16	15.209	7.95e-15	4SB_D12-4SB_D0; 4SB_D18-4SB_D0; 4SB_D18-4SB_D6; 4SB_D18-4SB_D12; 4SB_D24-4SB_D18; 4SB_D30-4SB_D18
3,4-Dimethoxybenzaldehyde	1069.1	1.85e-15	14.734	2.3e-14	4SB_D6-4SB_D0; 4SB_D12-4SB_D0; 4SB_D18-4SB_D0; 4SB_D24-4SB_D0; 4SB_D30-4SB_D0; 4SB_D12-4SB_D6; 4SB_D18-4SB_D6; 4SB_D24-4SB_D6; 4SB_D30-4SB_D6; 4SB_D18-4SB_D12; 4SB_D24-4SB_D12; 4SB_D30-4SB_D12; 4SB_D24-4SB_D18; 4SB_D30-4SB_D18; 4SB_D30-4SB_D24
Histamine	1015.8	2.51e-15	14.601	3.02e-14	4SB_D6-4SB_D0; 4SB_D12-4SB_D0; 4SB_D18-4SB_D0; 4SB_D24-4SB_D0; 4SB_D30-4SB_D0; 4SB_D12-4SB_D6; 4SB_D18-4SB_D6; 4SB_D24-4SB_D6; 4SB_D30-4SB_D6; 4SB_D18-4SB_D12; 4SB_D24-4SB_D12; 4SB_D30-4SB_D12; 4SB_D24-4SB_D18; 4SB_D30-4SB_D18; 4SB_D30-4SB_D24
3-Methylquinoxalin-2-ol	1009.8	2.6e-15	14.586	3.04e-14	4SB_D6-4SB_D0; 4SB_D12-4SB_D0; 4SB_D18-4SB_D0; 4SB_D24-4SB_D0; 4SB_D30-4SB_D0; 4SB_D12-4SB_D6; 4SB_D18-4SB_D6; 4SB_D24-4SB_D6; 4SB_D30-4SB_D6; 4SB_D18-4SB_D12; 4SB_D24-4SB_D12; 4SB_D30-4SB_D12; 4SB_D24-4SB_D18; 4SB_D30-4SB_D18; 4SB_D30-4SB_D24
Everninic Acid	879.3	5.94e-15	14.226	6.75e-14	4SB_D12-4SB_D0; 4SB_D12-4SB_D6; 4SB_D18-4SB_D6; 4SB_D18-4SB_D12; 4SB_D24-4SB_D12; 4SB_D30-4SB_D12
1,3-dimethyl-8-piperidin-1-yl-7H-purine-2,6-dione	817.61	9.18e-15	14.037	1.01e-13	4SB_D12-4SB_D0; 4SB_D18-4SB_D0; 4SB_D24-4SB_D0; 4SB_D30-4SB_D0; 4SB_D12-4SB_D6; 4SB_D24-4SB_D6; 4SB_D30-4SB_D6; 4SB_D18-4SB_D12; 4SB_D24-4SB_D12; 4SB_D30-4SB_D12; 4SB_D24-4SB_D18
Spermine	696.2	2.4e-14	13.62	2.57e-13	4SB_D6-4SB_D0; 4SB_D24-4SB_D0; 4SB_D12-4SB_D6; 4SB_D18-4SB_D6; 4SB_D24-4SB_D6; 4SB_D30-4SB_D6; 4SB_D24-4SB_D12; 4SB_D24-4SB_D18; 4SB_D30-4SB_D24
N1-(3-phenyl-1H-pyrazol-5-yl)-4-chlorobenzamide	666.96	3.1e-14	13.508	3.24e-13	4SB_D6-4SB_D0; 4SB_D18-4SB_D0; 4SB_D24-4SB_D0; 4SB_D30-4SB_D0; 4SB_D12-4SB_D6; 4SB_D18-4SB_D6; 4SB_D24-4SB_D6; 4SB_D30-4SB_D6; 4SB_D18-4SB_D12; 4SB_D24-4SB_D12; 4SB_D30-4SB_D12; 4SB_D24-4SB_D18; 4SB_D30-4SB_D18; 4SB_D30-4SB_D24
tert-Butylacrylamide	642.61	3.87e-14	13.412	3.93e-13	4SB_D6-4SB_D0; 4SB_D12-4SB_D0; 4SB_D18-4SB_D0; 4SB_D24-4SB_D0; 4SB_D30-4SB_D0; 4SB_D18-4SB_D6; 4SB_D24-4SB_D6; 4SB_D30-4SB_D6; 4SB_D18-4SB_D12; 4SB_D24-4SB_D12; 4SB_D30-4SB_D12; 4SB_D24-4SB_D18; 4SB_D30-4SB_D18; 4SB_D30-4SB_D24
2-Aminoethyl (2-hydroxy-3-pentadecoxypropyl) hydrogen phosphate	639.59	3.98e-14	13.4	3.94e-13	4SB_D6-4SB_D0; 4SB_D12-4SB_D0; 4SB_D24-4SB_D0; 4SB_D30-4SB_D0; 4SB_D12-4SB_D6; 4SB_D18-4SB_D6; 4SB_D24-4SB_D6; 4SB_D30-4SB_D6; 4SB_D18-4SB_D12; 4SB_D24-4SB_D12; 4SB_D30-4SB_D12; 4SB_D24-4SB_D18; 4SB_D30-4SB_D18; 4SB_D30-4SB_D24
L-Cysteine	547.93	1e-13	12.999	9.68e-13	4SB_D6-4SB_D0; 4SB_D12-4SB_D0; 4SB_D18-4SB_D0; 4SB_D24-4SB_D0; 4SB_D30-4SB_D0; 4SB_D12-4SB_D6; 4SB_D18-4SB_D6; 4SB_D24-4SB_D6; 4SB_D30-4SB_D6; 4SB_D18-4SB_D12; 4SB_D24-4SB_D12; 4SB_D30-4SB_D12; 4SB_D24-4SB_D18; 4SB_D30-4SB_D18; 4SB_D30-4SB_D24
Melamine	517.22	1.42e-13	12.849	1.33e-12	4SB_D6-4SB_D0; 4SB_D12-4SB_D0; 4SB_D18-4SB_D0; 4SB_D24-4SB_D0; 4SB_D30-4SB_D0; 4SB_D12-4SB_D6; 4SB_D18-4SB_D6; 4SB_D24-4SB_D6; 4SB_D30-4SB_D6; 4SB_D18-4SB_D12; 4SB_D24-4SB_D12; 4SB_D30-4SB_D12; 4SB_D30-4SB_D18; 4SB_D30-4SB_D24
Bicyclo hexan-2-one	412.46	5.46e-13	12.263	5.01e-12	4SB_D6-4SB_D0; 4SB_D12-4SB_D0; 4SB_D18-4SB_D0; 4SB_D24-4SB_D0; 4SB_D30-4SB_D0; 4SB_D18-4SB_D6; 4SB_D24-4SB_D6; 4SB_D30-4SB_D6; 4SB_D18-4SB_D12; 4SB_D24-4SB_D12; 4SB_D30-4SB_D12
N-[(2,5-dimethylfuran-3-yl)methyl]cyclopentanecarboxamide	381.41	8.7e-13	12.061	7.81e-12	4SB_D12-4SB_D0; 4SB_D18-4SB_D0; 4SB_D12-4SB_D6; 4SB_D18-4SB_D6; 4SB_D24-4SB_D6; 4SB_D18-4SB_D12; 4SB_D24-4SB_D12; 4SB_D30-4SB_D12; 4SB_D24-4SB_D18; 4SB_D30-4SB_D18; 4SB_D30-4SB_D24
Nanofin	350.47	1.44e-12	11.842	1.26e-11	4SB_D6-4SB_D0; 4SB_D12-4SB_D0; 4SB_D18-4SB_D0; 4SB_D24-4SB_D0; 4SB_D12-4SB_D6; 4SB_D18-4SB_D6; 4SB_D24-4SB_D6; 4SB_D30-4SB_D6; 4SB_D18-4SB_D12; 4SB_D24-4SB_D12; 4SB_D30-4SB_D12; 4SB_D24-4SB_D18; 4SB_D30-4SB_D18
Leucine	319.2	2.51e-12	11.601	2.15e-11	4SB_D6-4SB_D0; 4SB_D12-4SB_D0; 4SB_D18-4SB_D0; 4SB_D12-4SB_D6; 4SB_D18-4SB_D6; 4SB_D24-4SB_D6; 4SB_D30-4SB_D6; 4SB_D18-4SB_D12; 4SB_D24-4SB_D12; 4SB_D30-4SB_D12; 4SB_D24-4SB_D18; 4SB_D30-4SB_D18
Ser-Ala-Lys	313.43	2.8e-12	11.553	2.35e-11	4SB_D6-4SB_D0; 4SB_D12-4SB_D0; 4SB_D12-4SB_D6; 4SB_D18-4SB_D6; 4SB_D24-4SB_D6; 4SB_D30-4SB_D6; 4SB_D18-4SB_D12; 4SB_D24-4SB_D12; 4SB_D30-4SB_D12
1,4-Dihydro-4-oxo-6-(phenylmethyl)-3-pyridinecarboxamide	251.24	1.04e-11	10.983	8.54e-11	4SB_D6-4SB_D0; 4SB_D12-4SB_D0; 4SB_D18-4SB_D0; 4SB_D24-4SB_D0; 4SB_D30-4SB_D0; 4SB_D12-4SB_D6; 4SB_D18-4SB_D6; 4SB_D24-4SB_D6; 4SB_D30-4SB_D6; 4SB_D18-4SB_D12; 4SB_D24-4SB_D12; 4SB_D24-4SB_D18; 4SB_D30-4SB_D18; 4SB_D30-4SB_D24
Deoxypeganine	249.41	1.09e-11	10.964	8.73e-11	4SB_D6-4SB_D0; 4SB_D12-4SB_D0; 4SB_D18-4SB_D0; 4SB_D24-4SB_D0; 4SB_D30-4SB_D0; 4SB_D12-4SB_D6; 4SB_D18-4SB_D6; 4SB_D24-4SB_D6; 4SB_D30-4SB_D6; 4SB_D18-4SB_D12; 4SB_D24-4SB_D12; 4SB_D30-4SB_D12; 4SB_D24-4SB_D18; 4SB_D30-4SB_D24
(-)-cis-beta-Elemene	239.45	1.38e-11	10.859	1.09e-10	4SB_D6-4SB_D0; 4SB_D12-4SB_D0; 4SB_D12-4SB_D6; 4SB_D30-4SB_D6; 4SB_D18-4SB_D12; 4SB_D24-4SB_D12; 4SB_D30-4SB_D12
2,2-Dimethylsuccinic acid	237.32	1.46e-11	10.836	1.13e-10	4SB_D12-4SB_D0; 4SB_D18-4SB_D0; 4SB_D12-4SB_D6; 4SB_D18-4SB_D6; 4SB_D18-4SB_D12; 4SB_D24-4SB_D12; 4SB_D30-4SB_D12; 4SB_D24-4SB_D18; 4SB_D30-4SB_D18
3,5-Dihydroxydecanoic acid	236.18	1.5e-11	10.824	1.14e-10	4SB_D12-4SB_D0; 4SB_D18-4SB_D0; 4SB_D24-4SB_D0; 4SB_D30-4SB_D0; 4SB_D12-4SB_D6; 4SB_D18-4SB_D6; 4SB_D24-4SB_D6; 4SB_D30-4SB_D6; 4SB_D18-4SB_D12; 4SB_D24-4SB_D12; 4SB_D30-4SB_D12; 4SB_D24-4SB_D18; 4SB_D30-4SB_D18
Gamma-Dodecalactone	225.54	1.97e-11	10.705	1.46e-10	4SB_D6-4SB_D0; 4SB_D12-4SB_D0; 4SB_D24-4SB_D0; 4SB_D30-4SB_D0; 4SB_D12-4SB_D6; 4SB_D18-4SB_D6; 4SB_D24-4SB_D6; 4SB_D30-4SB_D6; 4SB_D30-4SB_D12; 4SB_D30-4SB_D18; 4SB_D30-4SB_D24
2,3,4,9-Tetrahydro-1H-pyrido(3,4-b)indol-1-one	212.09	2.84e-11	10.547	2.07e-10	4SB_D12-4SB_D0; 4SB_D18-4SB_D0; 4SB_D24-4SB_D0; 4SB_D12-4SB_D6; 4SB_D18-4SB_D6; 4SB_D24-4SB_D6; 4SB_D18-4SB_D12; 4SB_D24-4SB_D12; 4SB_D30-4SB_D12; 4SB_D24-4SB_D18; 4SB_D30-4SB_D18; 4SB_D30-4SB_D24
Anandamide 0-phosphate	195.34	4.61e-11	10.336	3.3e-10	4SB_D6-4SB_D0; 4SB_D12-4SB_D0; 4SB_D18-4SB_D0; 4SB_D24-4SB_D0; 4SB_D30-4SB_D0; 4SB_D12-4SB_D6; 4SB_D18-4SB_D6; 4SB_D18-4SB_D12; 4SB_D24-4SB_D12; 4SB_D30-4SB_D12; 4SB_D24-4SB_D18; 4SB_D30-4SB_D18
3-(2-Methoxyethyl)-3'-(4-methylphenyl)-5,5'-bi-1,2,4-oxadiazole	161.05	1.44e-10	9.841	1.01e-09	4SB_D12-4SB_D0; 4SB_D12-4SB_D6; 4SB_D24-4SB_D6; 4SB_D18-4SB_D12; 4SB_D24-4SB_D12; 4SB_D30-4SB_D12
Tetramethylthiourea	146.61	2.51e-10	9.6009	1.73e-09	4SB_D6-4SB_D0; 4SB_D12-4SB_D0; 4SB_D18-4SB_D0; 4SB_D12-4SB_D6; 4SB_D18-4SB_D6; 4SB_D24-4SB_D6; 4SB_D30-4SB_D6; 4SB_D18-4SB_D12; 4SB_D24-4SB_D12; 4SB_D30-4SB_D12; 4SB_D24-4SB_D18; 4SB_D30-4SB_D18
(2S)-2-((1S)-1-hydroxypentyl)-4-methoxy-2,3-dihydropyran-6-one	132.52	4.54e-10	9.343	3.07e-09	4SB_D6-4SB_D0; 4SB_D12-4SB_D0; 4SB_D18-4SB_D0; 4SB_D24-4SB_D0; 4SB_D30-4SB_D0; 4SB_D12-4SB_D6; 4SB_D18-4SB_D6; 4SB_D24-4SB_D6; 4SB_D30-4SB_D6; 4SB_D30-4SB_D18
Creatinolfosfate	127.03	5.82e-10	9.2351	3.87e-09	4SB_D18-4SB_D0; 4SB_D18-4SB_D6; 4SB_D18-4SB_D12; 4SB_D24-4SB_D18; 4SB_D30-4SB_D18
Sorbic Acid	124.4	6.58e-10	9.1819	4.3e-09	4SB_D6-4SB_D0; 4SB_D12-4SB_D0; 4SB_D18-4SB_D0; 4SB_D24-4SB_D0; 4SB_D30-4SB_D0; 4SB_D12-4SB_D6; 4SB_D30-4SB_D6; 4SB_D18-4SB_D12; 4SB_D24-4SB_D12; 4SB_D30-4SB_D12; 4SB_D30-4SB_D18; 4SB_D30-4SB_D24
Ethanone, 1-(1H-indol-1-yl)-	119.9	8.16e-10	9.0881	5.25e-09	4SB_D12-4SB_D0; 4SB_D18-4SB_D0; 4SB_D12-4SB_D6; 4SB_D18-4SB_D6; 4SB_D24-4SB_D6; 4SB_D30-4SB_D6; 4SB_D18-4SB_D12; 4SB_D24-4SB_D12; 4SB_D30-4SB_D12; 4SB_D24-4SB_D18; 4SB_D30-4SB_D18
4-Hydroxynonenal	116.97	9.44e-10	9.0252	5.97e-09	4SB_D12-4SB_D0; 4SB_D18-4SB_D0; 4SB_D24-4SB_D0; 4SB_D12-4SB_D6; 4SB_D18-4SB_D6; 4SB_D24-4SB_D6; 4SB_D30-4SB_D6; 4SB_D18-4SB_D12; 4SB_D24-4SB_D12; 4SB_D30-4SB_D12; 4SB_D30-4SB_D18
4-Acetamidobutanoic acid	110.08	1.35e-09	8.871	8.38e-09	4SB_D12-4SB_D0; 4SB_D18-4SB_D0; 4SB_D12-4SB_D6; 4SB_D18-4SB_D6; 4SB_D18-4SB_D12; 4SB_D24-4SB_D12; 4SB_D30-4SB_D12; 4SB_D24-4SB_D18; 4SB_D30-4SB_D18
(1S,5R)-8-Methyl-8-Azabicyclo(3.2.1)Octan-3-Ol	99.435	2.44e-09	8.6132	1.49e-08	4SB_D12-4SB_D0; 4SB_D18-4SB_D0; 4SB_D24-4SB_D0; 4SB_D12-4SB_D6; 4SB_D18-4SB_D6; 4SB_D24-4SB_D6; 4SB_D18-4SB_D12; 4SB_D24-4SB_D12; 4SB_D30-4SB_D12; 4SB_D24-4SB_D18; 4SB_D30-4SB_D18
Carbofuran	98.823	2.53e-09	8.5976	1.52e-08	4SB_D12-4SB_D0; 4SB_D18-4SB_D0; 4SB_D12-4SB_D6; 4SB_D18-4SB_D6; 4SB_D24-4SB_D6; 4SB_D18-4SB_D12; 4SB_D24-4SB_D12; 4SB_D30-4SB_D12; 4SB_D24-4SB_D18; 4SB_D30-4SB_D18; 4SB_D30-4SB_D24
Ethyl vanillate	95.315	3.12e-09	8.5061	1.85e-08	4SB_D12-4SB_D0; 4SB_D24-4SB_D0; 4SB_D30-4SB_D0; 4SB_D12-4SB_D6; 4SB_D18-4SB_D12; 4SB_D24-4SB_D12; 4SB_D30-4SB_D12; 4SB_D24-4SB_D18
2-Ethyl-[1,2,4]triazolo[1,5-a]pyridin-8-amine	83.079	6.93e-09	8.1595	4.05e-08	4SB_D6-4SB_D0; 4SB_D12-4SB_D0; 4SB_D18-4SB_D0; 4SB_D12-4SB_D6; 4SB_D18-4SB_D6; 4SB_D24-4SB_D6; 4SB_D30-4SB_D6
Coumarin	78.71	9.47e-09	8.0237	5.46e-08	4SB_D12-4SB_D0; 4SB_D18-4SB_D0; 4SB_D12-4SB_D6; 4SB_D18-4SB_D6; 4SB_D24-4SB_D6; 4SB_D18-4SB_D12; 4SB_D24-4SB_D12; 4SB_D30-4SB_D12; 4SB_D24-4SB_D18; 4SB_D30-4SB_D18
Furegrelate	75.759	1.18e-08	7.9277	6.7e-08	4SB_D6-4SB_D0; 4SB_D12-4SB_D0; 4SB_D18-4SB_D0; 4SB_D18-4SB_D6; 4SB_D24-4SB_D6; 4SB_D30-4SB_D6; 4SB_D18-4SB_D12; 4SB_D24-4SB_D12; 4SB_D30-4SB_D12; 4SB_D24-4SB_D18; 4SB_D30-4SB_D18; 4SB_D30-4SB_D24
5-Aminoimidazole-4-carboxamide-1-b-D-Ribofuranosyl 5'-Monophosphate	75.231	1.23e-08	7.9102	6.88e-08	4SB_D12-4SB_D0; 4SB_D12-4SB_D6; 4SB_D18-4SB_D6; 4SB_D18-4SB_D12; 4SB_D24-4SB_D12; 4SB_D30-4SB_D12; 4SB_D24-4SB_D18; 4SB_D30-4SB_D18
2-Methyl-8-hydroxyquinoline	73.93	1.36e-08	7.8665	7.5e-08	4SB_D6-4SB_D0; 4SB_D12-4SB_D0; 4SB_D18-4SB_D0; 4SB_D12-4SB_D6; 4SB_D18-4SB_D6; 4SB_D24-4SB_D6; 4SB_D30-4SB_D6; 4SB_D18-4SB_D12; 4SB_D24-4SB_D12; 4SB_D30-4SB_D12; 4SB_D24-4SB_D18; 4SB_D30-4SB_D18
D-Leucic acid	70.443	1.8e-08	7.7455	9.69e-08	4SB_D12-4SB_D0; 4SB_D18-4SB_D0; 4SB_D12-4SB_D6; 4SB_D18-4SB_D6; 4SB_D24-4SB_D12; 4SB_D30-4SB_D12; 4SB_D24-4SB_D18; 4SB_D30-4SB_D18
2-(4-Methoxyphenyl)-2-piperidin-1-ylethanamine	70.366	1.81e-08	7.7427	9.69e-08	4SB_D6-4SB_D0; 4SB_D18-4SB_D0; 4SB_D24-4SB_D0; 4SB_D30-4SB_D0; 4SB_D12-4SB_D6; 4SB_D18-4SB_D12; 4SB_D24-4SB_D12; 4SB_D30-4SB_D12; 4SB_D30-4SB_D24
1,2-Dichloroethane	68.85	2.05e-08	7.6883	1.08e-07	4SB_D12-4SB_D0; 4SB_D18-4SB_D0; 4SB_D12-4SB_D6; 4SB_D18-4SB_D6; 4SB_D18-4SB_D12; 4SB_D24-4SB_D12; 4SB_D30-4SB_D12; 4SB_D24-4SB_D18; 4SB_D30-4SB_D18
Caprylic acid	64.786	2.91e-08	7.5364	1.52e-07	4SB_D12-4SB_D0; 4SB_D18-4SB_D0; 4SB_D12-4SB_D6; 4SB_D18-4SB_D6; 4SB_D24-4SB_D6; 4SB_D30-4SB_D6; 4SB_D24-4SB_D12; 4SB_D30-4SB_D12; 4SB_D24-4SB_D18; 4SB_D30-4SB_D18
2-Amino-5-nitrobenzimidazole	64.322	3.03e-08	7.5185	1.56e-07	4SB_D12-4SB_D0; 4SB_D12-4SB_D6; 4SB_D18-4SB_D12; 4SB_D24-4SB_D12; 4SB_D30-4SB_D12
Dihydrothymine	59.761	4.62e-08	7.3355	2.35e-07	4SB_D12-4SB_D0; 4SB_D18-4SB_D0; 4SB_D24-4SB_D0; 4SB_D12-4SB_D6; 4SB_D18-4SB_D6; 4SB_D24-4SB_D6; 4SB_D18-4SB_D12; 4SB_D24-4SB_D12; 4SB_D30-4SB_D12; 4SB_D30-4SB_D18; 4SB_D30-4SB_D24
Furfurylamine	59.449	4.76e-08	7.3225	2.39e-07	4SB_D12-4SB_D0; 4SB_D18-4SB_D0; 4SB_D12-4SB_D6; 4SB_D18-4SB_D6; 4SB_D18-4SB_D12; 4SB_D24-4SB_D12; 4SB_D30-4SB_D12; 4SB_D24-4SB_D18; 4SB_D30-4SB_D18
Pregabalin	56.943	6.09e-08	7.2157	3.01e-07	4SB_D6-4SB_D0; 4SB_D12-4SB_D0; 4SB_D18-4SB_D0; 4SB_D12-4SB_D6; 4SB_D18-4SB_D6; 4SB_D24-4SB_D6; 4SB_D18-4SB_D12; 4SB_D24-4SB_D12; 4SB_D30-4SB_D12; 4SB_D24-4SB_D18; 4SB_D30-4SB_D18
sabinol	56.296	6.5e-08	7.1874	3.17e-07	4SB_D6-4SB_D0; 4SB_D12-4SB_D0; 4SB_D18-4SB_D0; 4SB_D30-4SB_D0; 4SB_D12-4SB_D6; 4SB_D18-4SB_D6; 4SB_D24-4SB_D6; 4SB_D30-4SB_D6; 4SB_D24-4SB_D12; 4SB_D30-4SB_D12; 4SB_D24-4SB_D18; 4SB_D30-4SB_D18
3-Methyl-2-pyrazolin-5-one	54.919	7.48e-08	7.1261	3.61e-07	4SB_D12-4SB_D0; 4SB_D18-4SB_D0; 4SB_D12-4SB_D6; 4SB_D18-4SB_D6; 4SB_D18-4SB_D12; 4SB_D24-4SB_D12; 4SB_D30-4SB_D12; 4SB_D24-4SB_D18; 4SB_D30-4SB_D18
Phenylurea	52.96	9.2e-08	7.0364	4.35e-07	4SB_D6-4SB_D0; 4SB_D18-4SB_D0; 4SB_D24-4SB_D0; 4SB_D30-4SB_D0; 4SB_D12-4SB_D6; 4SB_D18-4SB_D6; 4SB_D24-4SB_D6; 4SB_D30-4SB_D6; 4SB_D30-4SB_D12; 4SB_D30-4SB_D18; 4SB_D30-4SB_D24
Ureidoisobutyric acid	52.908	9.25e-08	7.0339	4.35e-07	4SB_D6-4SB_D0; 4SB_D30-4SB_D0; 4SB_D12-4SB_D6; 4SB_D18-4SB_D6; 4SB_D24-4SB_D6; 4SB_D30-4SB_D6; 4SB_D30-4SB_D12; 4SB_D30-4SB_D18; 4SB_D30-4SB_D24
N-Butylphthalimide	52.603	9.56e-08	7.0197	4.44e-07	4SB_D12-4SB_D0; 4SB_D18-4SB_D0; 4SB_D12-4SB_D6; 4SB_D18-4SB_D6; 4SB_D18-4SB_D12; 4SB_D24-4SB_D12; 4SB_D30-4SB_D12; 4SB_D24-4SB_D18; 4SB_D30-4SB_D18
3-Aminoisobutanoic acid	46.976	1.81e-07	6.7413	8.34e-07	4SB_D12-4SB_D0; 4SB_D18-4SB_D0; 4SB_D12-4SB_D6; 4SB_D18-4SB_D6; 4SB_D18-4SB_D12; 4SB_D24-4SB_D12; 4SB_D30-4SB_D12; 4SB_D24-4SB_D18; 4SB_D30-4SB_D18
1-Naphthaleneacetic acid	46.574	1.9e-07	6.7202	8.65e-07	4SB_D6-4SB_D0; 4SB_D12-4SB_D0; 4SB_D18-4SB_D0; 4SB_D24-4SB_D0; 4SB_D30-4SB_D0; 4SB_D12-4SB_D6; 4SB_D18-4SB_D6; 4SB_D24-4SB_D6; 4SB_D30-4SB_D6; 4SB_D24-4SB_D12; 4SB_D30-4SB_D24
12-Hydroxystearic acid	44.421	2.49e-07	6.6044	1.12e-06	4SB_D6-4SB_D0; 4SB_D12-4SB_D0; 4SB_D18-4SB_D0; 4SB_D24-4SB_D0; 4SB_D24-4SB_D6; 4SB_D30-4SB_D6; 4SB_D24-4SB_D12; 4SB_D30-4SB_D12; 4SB_D24-4SB_D18; 4SB_D30-4SB_D18; 4SB_D30-4SB_D24
Nonadecanoic acid	43.189	2.91e-07	6.5357	1.29e-06	4SB_D6-4SB_D0; 4SB_D12-4SB_D0; 4SB_D18-4SB_D0; 4SB_D24-4SB_D0; 4SB_D30-4SB_D0; 4SB_D18-4SB_D12; 4SB_D24-4SB_D12
Prolyl-Alanine	43.025	2.98e-07	6.5265	1.31e-06	4SB_D12-4SB_D0; 4SB_D18-4SB_D0; 4SB_D12-4SB_D6; 4SB_D18-4SB_D6; 4SB_D18-4SB_D12; 4SB_D24-4SB_D12; 4SB_D30-4SB_D12; 4SB_D24-4SB_D18; 4SB_D30-4SB_D18
Azelaic acid	41.641	3.57e-07	6.4468	1.55e-06	4SB_D6-4SB_D0; 4SB_D12-4SB_D0; 4SB_D30-4SB_D0; 4SB_D12-4SB_D6; 4SB_D18-4SB_D6; 4SB_D24-4SB_D6; 4SB_D30-4SB_D6; 4SB_D18-4SB_D12; 4SB_D24-4SB_D12; 4SB_D30-4SB_D24
2-Amino-5-Nitrophenol	40.394	4.24e-07	6.3729	1.82e-06	4SB_D6-4SB_D0; 4SB_D12-4SB_D0; 4SB_D18-4SB_D0; 4SB_D12-4SB_D6; 4SB_D18-4SB_D6; 4SB_D24-4SB_D6; 4SB_D18-4SB_D12; 4SB_D24-4SB_D12; 4SB_D30-4SB_D12; 4SB_D30-4SB_D18
Hinesol	37.217	6.69e-07	6.1745	2.84e-06	4SB_D6-4SB_D0; 4SB_D18-4SB_D0; 4SB_D24-4SB_D0; 4SB_D30-4SB_D0; 4SB_D12-4SB_D6; 4SB_D30-4SB_D6; 4SB_D18-4SB_D12; 4SB_D24-4SB_D12; 4SB_D30-4SB_D12
(E)-7-methylidene-10-oxo-4-propan-2-ylundec-5-enoic acid	36.108	7.92e-07	6.1016	3.32e-06	4SB_D6-4SB_D0; 4SB_D12-4SB_D0; 4SB_D18-4SB_D0; 4SB_D24-4SB_D0; 4SB_D30-4SB_D0; 4SB_D12-4SB_D6; 4SB_D18-4SB_D12; 4SB_D24-4SB_D12; 4SB_D30-4SB_D12
L-Homoserine	33.96	1.11e-06	5.9542	4.61e-06	4SB_D12-4SB_D0; 4SB_D18-4SB_D0; 4SB_D12-4SB_D6; 4SB_D18-4SB_D12; 4SB_D24-4SB_D12; 4SB_D30-4SB_D12
Pentylbenzene	33.475	1.2e-06	5.9197	4.94e-06	4SB_D12-4SB_D0; 4SB_D18-4SB_D0; 4SB_D12-4SB_D6; 4SB_D18-4SB_D6; 4SB_D18-4SB_D12; 4SB_D24-4SB_D12; 4SB_D30-4SB_D12; 4SB_D30-4SB_D18
3-Methylindole	33.132	1.27e-06	5.8951	5.17e-06	4SB_D12-4SB_D0; 4SB_D12-4SB_D6; 4SB_D18-4SB_D12; 4SB_D24-4SB_D12; 4SB_D30-4SB_D12
CID 7015694	33.075	1.29e-06	5.8909	5.17e-06	4SB_D6-4SB_D0; 4SB_D12-4SB_D0; 4SB_D18-4SB_D0; 4SB_D12-4SB_D6; 4SB_D18-4SB_D6; 4SB_D24-4SB_D6; 4SB_D30-4SB_D6; 4SB_D18-4SB_D12; 4SB_D24-4SB_D12; 4SB_D30-4SB_D12; 4SB_D24-4SB_D18; 4SB_D30-4SB_D18
Pelletierine hydrochloride	31.476	1.69e-06	5.7726	6.72e-06	4SB_D6-4SB_D0; 4SB_D12-4SB_D0; 4SB_D18-4SB_D0; 4SB_D12-4SB_D6; 4SB_D18-4SB_D6; 4SB_D24-4SB_D6; 4SB_D30-4SB_D6; 4SB_D24-4SB_D12; 4SB_D30-4SB_D12; 4SB_D30-4SB_D18
4,6-Dimethyl-1,2,4-triazine-3,5(2H,4H)-dione	31.208	1.77e-06	5.7523	6.92e-06	4SB_D12-4SB_D0; 4SB_D18-4SB_D0; 4SB_D12-4SB_D6; 4SB_D18-4SB_D6; 4SB_D18-4SB_D12; 4SB_D24-4SB_D12; 4SB_D30-4SB_D12; 4SB_D24-4SB_D18; 4SB_D30-4SB_D18
Pyroglutamic acid	31.192	1.77e-06	5.7511	6.92e-06	4SB_D12-4SB_D0; 4SB_D18-4SB_D0; 4SB_D12-4SB_D6; 4SB_D18-4SB_D6; 4SB_D18-4SB_D12; 4SB_D24-4SB_D12; 4SB_D30-4SB_D12; 4SB_D24-4SB_D18; 4SB_D30-4SB_D18
1-(2-Hydroxyethyl)piperazine	30.981	1.84e-06	5.7349	7.11e-06	4SB_D12-4SB_D0; 4SB_D18-4SB_D0; 4SB_D12-4SB_D6; 4SB_D18-4SB_D6; 4SB_D18-4SB_D12; 4SB_D24-4SB_D12; 4SB_D30-4SB_D12; 4SB_D24-4SB_D18; 4SB_D30-4SB_D18
Phosphate	30.865	1.88e-06	5.726	7.18e-06	4SB_D6-4SB_D0; 4SB_D12-4SB_D0; 4SB_D18-4SB_D0; 4SB_D12-4SB_D6; 4SB_D18-4SB_D6; 4SB_D24-4SB_D6; 4SB_D24-4SB_D12; 4SB_D30-4SB_D12; 4SB_D24-4SB_D18; 4SB_D30-4SB_D18
Catechol	30.725	1.93e-06	5.7152	7.29e-06	4SB_D6-4SB_D0; 4SB_D12-4SB_D0; 4SB_D12-4SB_D6; 4SB_D18-4SB_D6; 4SB_D24-4SB_D6; 4SB_D30-4SB_D6; 4SB_D18-4SB_D12; 4SB_D24-4SB_D12; 4SB_D30-4SB_D12
2,4,6-Trimethylpyridine	29.454	2.43e-06	5.6149	9.1e-06	4SB_D12-4SB_D0; 4SB_D18-4SB_D0; 4SB_D12-4SB_D6; 4SB_D18-4SB_D6; 4SB_D24-4SB_D12; 4SB_D30-4SB_D12; 4SB_D24-4SB_D18; 4SB_D30-4SB_D18
Delta-Octalactone	28.551	2.88e-06	5.5414	1.07e-05	4SB_D6-4SB_D0; 4SB_D12-4SB_D0; 4SB_D12-4SB_D6; 4SB_D18-4SB_D6; 4SB_D24-4SB_D6; 4SB_D30-4SB_D6; 4SB_D18-4SB_D12; 4SB_D24-4SB_D12; 4SB_D30-4SB_D12
1,5,5-Trimethylimidazolidine-2,4-dione	27.841	3.3e-06	5.482	1.21e-05	4SB_D12-4SB_D0; 4SB_D18-4SB_D0; 4SB_D12-4SB_D6; 4SB_D18-4SB_D6; 4SB_D24-4SB_D6; 4SB_D24-4SB_D12; 4SB_D30-4SB_D12; 4SB_D24-4SB_D18; 4SB_D30-4SB_D18
Ranitidine	27.284	3.68e-06	5.4344	1.34e-05	4SB_D6-4SB_D0; 4SB_D24-4SB_D0; 4SB_D30-4SB_D0; 4SB_D12-4SB_D6; 4SB_D18-4SB_D6; 4SB_D24-4SB_D6; 4SB_D24-4SB_D12; 4SB_D30-4SB_D12; 4SB_D30-4SB_D18; 4SB_D30-4SB_D24
Parthenin	27.135	3.79e-06	5.4215	1.37e-05	4SB_D6-4SB_D0; 4SB_D12-4SB_D0; 4SB_D18-4SB_D0; 4SB_D24-4SB_D6; 4SB_D30-4SB_D6; 4SB_D24-4SB_D12; 4SB_D30-4SB_D12; 4SB_D24-4SB_D18; 4SB_D30-4SB_D18
Cyclohexylamine	27.08	3.83e-06	5.4168	1.37e-05	4SB_D12-4SB_D0; 4SB_D18-4SB_D0; 4SB_D12-4SB_D6; 4SB_D18-4SB_D12; 4SB_D24-4SB_D12; 4SB_D30-4SB_D12; 4SB_D24-4SB_D18
Suberic acid	26.964	3.92e-06	5.4067	1.38e-05	4SB_D6-4SB_D0; 4SB_D12-4SB_D6; 4SB_D18-4SB_D6; 4SB_D24-4SB_D6; 4SB_D30-4SB_D6
Propofol	26.94	3.94e-06	5.4046	1.38e-05	4SB_D12-4SB_D0; 4SB_D24-4SB_D0; 4SB_D12-4SB_D6; 4SB_D24-4SB_D6; 4SB_D18-4SB_D12; 4SB_D24-4SB_D12; 4SB_D30-4SB_D12; 4SB_D24-4SB_D18; 4SB_D30-4SB_D24
3-(2,5-Difluorophenyl)-1-methyl-1-[(oxan-4-YL)methyl]urea	26.814	4.04e-06	5.3936	1.4e-05	4SB_D6-4SB_D0; 4SB_D18-4SB_D0; 4SB_D30-4SB_D0; 4SB_D12-4SB_D6; 4SB_D24-4SB_D6; 4SB_D18-4SB_D12; 4SB_D30-4SB_D12; 4SB_D24-4SB_D18; 4SB_D30-4SB_D24
Debrisoquine	26.204	4.57e-06	5.3397	1.57e-05	4SB_D6-4SB_D0; 4SB_D12-4SB_D0; 4SB_D24-4SB_D0; 4SB_D12-4SB_D6; 4SB_D18-4SB_D12; 4SB_D24-4SB_D12; 4SB_D30-4SB_D12; 4SB_D24-4SB_D18; 4SB_D30-4SB_D24
Proline	26.179	4.6e-06	5.3374	1.57e-05	4SB_D12-4SB_D0; 4SB_D18-4SB_D0; 4SB_D12-4SB_D6; 4SB_D18-4SB_D6; 4SB_D18-4SB_D12; 4SB_D24-4SB_D12; 4SB_D30-4SB_D12; 4SB_D30-4SB_D18; 4SB_D30-4SB_D24
Ammeline	26.008	4.76e-06	5.3221	1.61e-05	4SB_D12-4SB_D0; 4SB_D18-4SB_D0; 4SB_D12-4SB_D6; 4SB_D18-4SB_D6; 4SB_D24-4SB_D12; 4SB_D30-4SB_D12; 4SB_D24-4SB_D18; 4SB_D30-4SB_D18
N-(1-Ethyl-1H-pyrazol-3-YL)-2,5-dimethylbenzamide	25.178	5.67e-06	5.2464	1.9e-05	4SB_D6-4SB_D0; 4SB_D30-4SB_D0; 4SB_D12-4SB_D6; 4SB_D18-4SB_D6; 4SB_D24-4SB_D6; 4SB_D30-4SB_D12; 4SB_D30-4SB_D18; 4SB_D30-4SB_D24
3-Pyroglutamylthiazolidine-4-carboxylic acid	24.897	6.02e-06	5.2202	2e-05	4SB_D6-4SB_D0; 4SB_D12-4SB_D0; 4SB_D18-4SB_D0; 4SB_D24-4SB_D0; 4SB_D30-4SB_D0; 4SB_D12-4SB_D6; 4SB_D18-4SB_D6; 4SB_D24-4SB_D12; 4SB_D30-4SB_D12; 4SB_D24-4SB_D18; 4SB_D30-4SB_D18
N-Octylpyrrolidone	24.375	6.75e-06	5.1709	2.23e-05	4SB_D12-4SB_D0; 4SB_D18-4SB_D0; 4SB_D12-4SB_D6; 4SB_D18-4SB_D6; 4SB_D18-4SB_D12; 4SB_D24-4SB_D12; 4SB_D30-4SB_D12
5,5-Dimethyl-2,4,6(1H,3H,5H)-pyrimidinetrione	23.947	7.42e-06	5.1298	2.43e-05	4SB_D6-4SB_D0; 4SB_D12-4SB_D0; 4SB_D30-4SB_D0; 4SB_D18-4SB_D6; 4SB_D24-4SB_D6; 4SB_D18-4SB_D12; 4SB_D24-4SB_D12; 4SB_D24-4SB_D18; 4SB_D30-4SB_D18; 4SB_D30-4SB_D24
3-(3-Fluorophenyl)-5-(pyrrolidine-1-carbonyl)-1,2-thiazole	23.52	8.16e-06	5.0881	2.65e-05	4SB_D6-4SB_D0; 4SB_D12-4SB_D0; 4SB_D18-4SB_D0; 4SB_D24-4SB_D0; 4SB_D12-4SB_D6; 4SB_D18-4SB_D6; 4SB_D24-4SB_D6; 4SB_D30-4SB_D12; 4SB_D30-4SB_D18; 4SB_D30-4SB_D24
Aminosalicylic Acid	21.863	1.2e-05	4.9198	3.87e-05	4SB_D12-4SB_D0; 4SB_D12-4SB_D6; 4SB_D18-4SB_D12; 4SB_D24-4SB_D12; 4SB_D30-4SB_D12
Norspermidine	20.777	1.57e-05	4.8034	5.02e-05	4SB_D24-4SB_D0; 4SB_D30-4SB_D0; 4SB_D24-4SB_D6; 4SB_D30-4SB_D6; 4SB_D24-4SB_D12; 4SB_D30-4SB_D12; 4SB_D24-4SB_D18; 4SB_D30-4SB_D18
4-Hydroxydiphenylamine	20.657	1.62e-05	4.7901	5.13e-05	4SB_D12-4SB_D0; 4SB_D18-4SB_D0; 4SB_D12-4SB_D6; 4SB_D18-4SB_D6; 4SB_D24-4SB_D12; 4SB_D30-4SB_D12; 4SB_D24-4SB_D18; 4SB_D30-4SB_D18
N'-(2,4-dimethylphenyl)-N-methylformamidine	20.354	1.75e-05	4.7566	5.5e-05	4SB_D12-4SB_D0; 4SB_D12-4SB_D6; 4SB_D18-4SB_D6; 4SB_D18-4SB_D12; 4SB_D24-4SB_D12; 4SB_D30-4SB_D12; 4SB_D24-4SB_D18; 4SB_D30-4SB_D18
(+-)-Normetanephrine	19.815	2.02e-05	4.6956	6.27e-05	4SB_D6-4SB_D0; 4SB_D18-4SB_D0; 4SB_D12-4SB_D6; 4SB_D24-4SB_D6; 4SB_D30-4SB_D6; 4SB_D18-4SB_D12; 4SB_D24-4SB_D18; 4SB_D30-4SB_D18
2,5-Diaminotoluene	19.347	2.28e-05	4.6416	7.05e-05	4SB_D12-4SB_D0; 4SB_D18-4SB_D0; 4SB_D12-4SB_D6; 4SB_D18-4SB_D6; 4SB_D18-4SB_D12; 4SB_D24-4SB_D12; 4SB_D30-4SB_D12; 4SB_D30-4SB_D18
8-Acetamido-2-methyl-7-oxononanoic acid	19.304	2.31e-05	4.6365	7.07e-05	4SB_D6-4SB_D0; 4SB_D12-4SB_D0; 4SB_D18-4SB_D0; 4SB_D24-4SB_D0; 4SB_D30-4SB_D0; 4SB_D30-4SB_D12
N-ethyl-5-methyl-1H-indole-2-carboxamide	19.122	2.43e-05	4.6152	7.37e-05	4SB_D12-4SB_D0; 4SB_D18-4SB_D0; 4SB_D12-4SB_D6; 4SB_D18-4SB_D12; 4SB_D24-4SB_D12; 4SB_D30-4SB_D12; 4SB_D30-4SB_D18
1,4-Bis(3-aminopropyl)piperazine	18.977	2.52e-05	4.598	7.61e-05	4SB_D6-4SB_D0; 4SB_D12-4SB_D0; 4SB_D12-4SB_D6; 4SB_D18-4SB_D6; 4SB_D24-4SB_D6; 4SB_D30-4SB_D6; 4SB_D18-4SB_D12; 4SB_D24-4SB_D12; 4SB_D30-4SB_D12
2-Naphthoic acid	17.962	3.35e-05	4.4748	0.00010028	4SB_D12-4SB_D0; 4SB_D12-4SB_D6; 4SB_D18-4SB_D12; 4SB_D24-4SB_D12; 4SB_D30-4SB_D12
3-Pyridinecarbonitrile, 1,2-dihydro-6-hydroxy-1,4-dimethyl-2-oxo-	16.096	5.86e-05	4.2318	0.00017413	4SB_D12-4SB_D0; 4SB_D12-4SB_D6; 4SB_D18-4SB_D12; 4SB_D24-4SB_D12; 4SB_D30-4SB_D12
(+-)-3-(4-Hydroxyphenyl)lactic acid	15.933	6.17e-05	4.2094	0.0001817	4SB_D12-4SB_D0; 4SB_D18-4SB_D0; 4SB_D24-4SB_D0; 4SB_D30-4SB_D0; 4SB_D12-4SB_D6; 4SB_D24-4SB_D6; 4SB_D30-4SB_D6; 4SB_D30-4SB_D18
2-(Octylthio)ethanol	15.913	6.21e-05	4.2066	0.0001817	4SB_D6-4SB_D0; 4SB_D18-4SB_D6; 4SB_D30-4SB_D6; 4SB_D18-4SB_D12; 4SB_D24-4SB_D18; 4SB_D30-4SB_D18
Tetraethylurea	15.742	6.56e-05	4.183	0.00019043	4SB_D12-4SB_D0; 4SB_D18-4SB_D0; 4SB_D30-4SB_D0; 4SB_D12-4SB_D6; 4SB_D18-4SB_D6; 4SB_D30-4SB_D6; 4SB_D30-4SB_D24
2-Isopropylphenol	15.368	7.41e-05	4.1304	0.00021333	4SB_D6-4SB_D0; 4SB_D18-4SB_D0; 4SB_D24-4SB_D0; 4SB_D12-4SB_D6; 4SB_D30-4SB_D6; 4SB_D18-4SB_D12; 4SB_D24-4SB_D12; 4SB_D30-4SB_D18; 4SB_D30-4SB_D24
Butyric acid	15.139	7.99e-05	4.0977	0.00022832	4SB_D6-4SB_D0; 4SB_D12-4SB_D0; 4SB_D12-4SB_D6; 4SB_D18-4SB_D6; 4SB_D24-4SB_D6; 4SB_D18-4SB_D12; 4SB_D24-4SB_D12; 4SB_D30-4SB_D12
7-(Methylsulfinyl)heptylamine	14.843	8.81e-05	4.0548	0.00025015	4SB_D12-4SB_D0; 4SB_D12-4SB_D6; 4SB_D18-4SB_D6; 4SB_D24-4SB_D12; 4SB_D30-4SB_D12
Octanal	14.611	9.53e-05	4.0209	0.00026854	4SB_D12-4SB_D0; 4SB_D30-4SB_D0; 4SB_D18-4SB_D6; 4SB_D18-4SB_D12; 4SB_D24-4SB_D18; 4SB_D30-4SB_D18
Tiglylglycine	14.06	0.00011535	3.938	0.00032264	4SB_D6-4SB_D0; 4SB_D12-4SB_D0; 4SB_D18-4SB_D0; 4SB_D24-4SB_D0; 4SB_D30-4SB_D12; 4SB_D30-4SB_D18; 4SB_D30-4SB_D24
Minoxidil	13.828	0.0001252	3.9024	0.00034769	4SB_D6-4SB_D0; 4SB_D12-4SB_D0; 4SB_D24-4SB_D0; 4SB_D30-4SB_D0; 4SB_D18-4SB_D6; 4SB_D18-4SB_D12; 4SB_D24-4SB_D18; 4SB_D30-4SB_D18
4,8,12,16-Tetramethylheptadecan-4-olide	13.228	0.00015566	3.8078	0.00042916	4SB_D12-4SB_D0; 4SB_D18-4SB_D0; 4SB_D24-4SB_D0; 4SB_D12-4SB_D6; 4SB_D18-4SB_D6; 4SB_D24-4SB_D6; 4SB_D30-4SB_D12; 4SB_D30-4SB_D18; 4SB_D30-4SB_D24
Argininosuccinic acid	13.17	0.00015903	3.7985	0.00043536	4SB_D6-4SB_D0; 4SB_D18-4SB_D0; 4SB_D24-4SB_D0; 4SB_D30-4SB_D0; 4SB_D12-4SB_D6; 4SB_D18-4SB_D12
Nitrofurantoin	12.918	0.00017472	3.7576	0.00047495	4SB_D18-4SB_D0; 4SB_D30-4SB_D0; 4SB_D18-4SB_D6; 4SB_D18-4SB_D12; 4SB_D30-4SB_D12; 4SB_D24-4SB_D18; 4SB_D30-4SB_D24
6-Methyladenine	12.874	0.00017768	3.7504	0.00047962	4SB_D12-4SB_D0; 4SB_D18-4SB_D0; 4SB_D12-4SB_D6; 4SB_D18-4SB_D6; 4SB_D24-4SB_D12; 4SB_D30-4SB_D12
Deoxyuridine	12.789	0.00018345	3.7365	0.00049175	4SB_D12-4SB_D0; 4SB_D12-4SB_D6; 4SB_D18-4SB_D12; 4SB_D24-4SB_D12; 4SB_D30-4SB_D12
Methylnoradrenaline	12.382	0.00021456	3.6684	0.00057119	4SB_D12-4SB_D0; 4SB_D18-4SB_D0; 4SB_D12-4SB_D6; 4SB_D24-4SB_D12; 4SB_D30-4SB_D12; 4SB_D24-4SB_D18; 4SB_D30-4SB_D18
Isocarboxazid	12.182	0.00023211	3.6343	0.00061367	4SB_D12-4SB_D0; 4SB_D12-4SB_D6; 4SB_D18-4SB_D6; 4SB_D24-4SB_D12; 4SB_D30-4SB_D12
Phentermine	12.061	0.00024346	3.6136	0.00063929	4SB_D12-4SB_D0; 4SB_D18-4SB_D0; 4SB_D12-4SB_D6; 4SB_D18-4SB_D6; 4SB_D24-4SB_D12; 4SB_D30-4SB_D12
Dihydrotestosterone	11.82	0.0002682	3.5715	0.00069949	4SB_D6-4SB_D0; 4SB_D12-4SB_D0; 4SB_D18-4SB_D0; 4SB_D24-4SB_D0; 4SB_D30-4SB_D0
(4E)-2,7-diaminooct-4-enedioic acid	11.742	0.00027672	3.558	0.00071687	4SB_D12-4SB_D0; 4SB_D12-4SB_D6; 4SB_D18-4SB_D6; 4SB_D24-4SB_D6; 4SB_D30-4SB_D12
Indole-4-carboxaldehyde	11.684	0.00028337	3.5477	0.00072919	4SB_D12-4SB_D0; 4SB_D12-4SB_D6; 4SB_D24-4SB_D12; 4SB_D30-4SB_D12; 4SB_D30-4SB_D18
4-methoxy-N-(propan-2-yl)piperidine-1-carboxamide	11.659	0.00028634	3.5431	0.00073196	4SB_D12-4SB_D0; 4SB_D12-4SB_D6; 4SB_D18-4SB_D12; 4SB_D24-4SB_D12; 4SB_D30-4SB_D12
4-Pentylphenol	11.606	0.00029257	3.5338	0.00074296	4SB_D12-4SB_D0; 4SB_D12-4SB_D6; 4SB_D18-4SB_D12; 4SB_D24-4SB_D12; 4SB_D30-4SB_D12
4-Hydroxychalcone	11.273	0.0003359	3.4738	0.00084743	4SB_D12-4SB_D0; 4SB_D12-4SB_D6; 4SB_D18-4SB_D6; 4SB_D24-4SB_D12; 4SB_D30-4SB_D12; 4SB_D24-4SB_D18; 4SB_D30-4SB_D18
2-((2-(2-(Dimethylamino)ethoxy)ethyl)(methyl)amino)ethanol	11.157	0.00035275	3.4525	0.00088417	4SB_D6-4SB_D0; 4SB_D30-4SB_D0; 4SB_D18-4SB_D6; 4SB_D24-4SB_D6; 4SB_D30-4SB_D18
2-Aminoethyl [3-[(4Z,7Z,10Z,13Z)-hexadeca-4,7,10,13-tetraenoxy]-2-hydroxypropyl] hydrogen phosphate	11.128	0.00035713	3.4472	0.00088937	4SB_D6-4SB_D0; 4SB_D12-4SB_D0; 4SB_D18-4SB_D0; 4SB_D24-4SB_D0; 4SB_D30-4SB_D0
1,6-Hexanediamine	10.913	0.00039135	3.4074	0.00096833	4SB_D12-4SB_D0; 4SB_D12-4SB_D6; 4SB_D18-4SB_D12; 4SB_D24-4SB_D12; 4SB_D30-4SB_D12
1-(3,4-Dimethoxyphenyl)-5-hydroxydecan-3-one	10.848	0.00040252	3.3952	0.00098965	4SB_D6-4SB_D0; 4SB_D18-4SB_D0; 4SB_D24-4SB_D0; 4SB_D30-4SB_D0; 4SB_D12-4SB_D6; 4SB_D18-4SB_D12; 4SB_D24-4SB_D12; 4SB_D30-4SB_D12
5-Aminopentanoic acid	10.745	0.00042093	3.3758	0.0010284	4SB_D30-4SB_D0; 4SB_D24-4SB_D12; 4SB_D30-4SB_D12; 4SB_D24-4SB_D18; 4SB_D30-4SB_D18
Guanidinosuccinic acid	10.373	0.00049608	3.3045	0.0012043	4SB_D6-4SB_D0; 4SB_D12-4SB_D0; 4SB_D18-4SB_D0; 4SB_D30-4SB_D6; 4SB_D24-4SB_D12; 4SB_D30-4SB_D12; 4SB_D30-4SB_D18
2-Ethylhexanoic acid	10.317	0.00050866	3.2936	0.0012271	4SB_D12-4SB_D0; 4SB_D12-4SB_D6; 4SB_D18-4SB_D6; 4SB_D24-4SB_D6
Menadione	10.257	0.00052255	3.2819	0.0012518	4SB_D12-4SB_D0; 4SB_D18-4SB_D0; 4SB_D12-4SB_D6; 4SB_D18-4SB_D6; 4SB_D24-4SB_D12; 4SB_D30-4SB_D12; 4SB_D30-4SB_D18
Cyclohexanecarboxylic acid, 1,3,5-trihydroxy-4-((3-(4-hydroxyphenyl)-1-oxo-2-propenyl)oxy)-, (1alpha,3alpha,4alpha,5beta)-	10.245	0.00052536	3.2795	0.0012518	4SB_D12-4SB_D6; 4SB_D18-4SB_D12; 4SB_D24-4SB_D12; 4SB_D30-4SB_D12
2-Aminoethyl (2-hydroxy-3-pentoxypropyl) hydrogen phosphate	10.225	0.00053009	3.2756	0.0012553	4SB_D18-4SB_D0; 4SB_D24-4SB_D0; 4SB_D30-4SB_D0; 4SB_D24-4SB_D12; 4SB_D30-4SB_D12
Salicyluric acid	10.207	0.00053438	3.2722	0.0012577	4SB_D6-4SB_D0; 4SB_D12-4SB_D6; 4SB_D18-4SB_D6; 4SB_D24-4SB_D6; 4SB_D30-4SB_D6
Isoleucyl-Isoleucine	9.8426	0.00063176	3.1994	0.0014779	4SB_D6-4SB_D0; 4SB_D12-4SB_D0; 4SB_D18-4SB_D0; 4SB_D24-4SB_D0; 4SB_D30-4SB_D0
N-Acetylcadaverine	9.7029	0.00067444	3.1711	0.0015683	4SB_D18-4SB_D0; 4SB_D18-4SB_D6; 4SB_D18-4SB_D12; 4SB_D24-4SB_D12; 4SB_D30-4SB_D12
2-Oxovaleric acid	9.5885	0.0007119	3.1476	0.0016455	4SB_D12-4SB_D0; 4SB_D18-4SB_D0; 4SB_D30-4SB_D0; 4SB_D18-4SB_D6
Harmalol	9.4757	0.00075122	3.1242	0.001726	4SB_D12-4SB_D0; 4SB_D12-4SB_D6; 4SB_D18-4SB_D6; 4SB_D24-4SB_D12; 4SB_D30-4SB_D12
Cinchonine	9.4608	0.00075661	3.1211	0.0017281	4SB_D30-4SB_D0; 4SB_D30-4SB_D6; 4SB_D30-4SB_D12; 4SB_D30-4SB_D18; 4SB_D30-4SB_D24
Tryptophanamide	9.3938	0.00078135	3.1072	0.0017741	4SB_D12-4SB_D0; 4SB_D12-4SB_D6; 4SB_D24-4SB_D12; 4SB_D30-4SB_D12
4-Butylmorpholine	8.975	0.00095937	3.018	0.0021534	4SB_D24-4SB_D0; 4SB_D24-4SB_D6; 4SB_D24-4SB_D18; 4SB_D30-4SB_D24
Glycylproline	8.9747	0.00095954	3.0179	0.0021534	4SB_D12-4SB_D0; 4SB_D18-4SB_D0; 4SB_D12-4SB_D6; 4SB_D18-4SB_D6; 4SB_D30-4SB_D12; 4SB_D30-4SB_D18
Ethcathinone	8.8819	0.0010051	2.9978	0.0022322	4SB_D12-4SB_D6; 4SB_D18-4SB_D6; 4SB_D24-4SB_D12; 4SB_D30-4SB_D12
3-Hydroxyvalproic acid	8.8797	0.0010062	2.9973	0.0022322	4SB_D12-4SB_D0; 4SB_D12-4SB_D6; 4SB_D18-4SB_D12; 4SB_D24-4SB_D12; 4SB_D30-4SB_D12
2-Methyl-4,6-dinitrophenol	8.8229	0.0010355	2.9849	0.0022839	4SB_D12-4SB_D0; 4SB_D12-4SB_D6; 4SB_D18-4SB_D12; 4SB_D24-4SB_D12; 4SB_D30-4SB_D12
Acetylethanolamine	8.4186	0.0012743	2.8947	0.0027882	4SB_D12-4SB_D0; 4SB_D12-4SB_D6; 4SB_D24-4SB_D12; 4SB_D30-4SB_D12
Scopoline	8.41	0.00128	2.8928	0.0027882	4SB_D12-4SB_D0; 4SB_D18-4SB_D0; 4SB_D24-4SB_D0; 4SB_D18-4SB_D6
N-(Isobutoxymethyl)acrylamide	8.4014	0.0012858	2.8908	0.0027882	4SB_D12-4SB_D0; 4SB_D12-4SB_D6; 4SB_D24-4SB_D12; 4SB_D30-4SB_D12
2-(2,4-Hexadiynylidene)-1,6-dioxaspiro[4.4]non-3-ene	8.3751	0.0013036	2.8849	0.0028111	4SB_D12-4SB_D0; 4SB_D12-4SB_D6; 4SB_D24-4SB_D12; 4SB_D30-4SB_D12
Leucic acid, L-	8.0351	0.001562	2.8063	0.0033496	4SB_D12-4SB_D0; 4SB_D12-4SB_D6; 4SB_D24-4SB_D12; 4SB_D30-4SB_D12
Anteisopentadecanoic Acid	7.9038	0.0016774	2.7754	0.0035773	4SB_D24-4SB_D0; 4SB_D24-4SB_D6; 4SB_D24-4SB_D12; 4SB_D24-4SB_D18; 4SB_D30-4SB_D24
Geranic acid	7.8618	0.0017164	2.7654	0.0036403	4SB_D12-4SB_D0; 4SB_D12-4SB_D6; 4SB_D18-4SB_D12; 4SB_D24-4SB_D12; 4SB_D30-4SB_D12
Asparaginyl-Lysine	7.6965	0.0018804	2.7257	0.0039663	4SB_D12-4SB_D0; 4SB_D18-4SB_D0; 4SB_D24-4SB_D0; 4SB_D30-4SB_D12
1-(1-Hydroxy-7-azaspiro[3.5]non-7-yl)-3-methoxy-1-propanone	7.6059	0.0019781	2.7038	0.0041497	4SB_D12-4SB_D0; 4SB_D12-4SB_D6; 4SB_D18-4SB_D12; 4SB_D24-4SB_D12; 4SB_D30-4SB_D12
O-Methoxycinnamaldehyde, (E)-	7.4509	0.0021591	2.6657	0.004505	4SB_D12-4SB_D0; 4SB_D18-4SB_D0
Fosfosal	7.2304	0.0024509	2.6107	0.0050864	4SB_D12-4SB_D0; 4SB_D12-4SB_D6; 4SB_D24-4SB_D12; 4SB_D30-4SB_D12
D-Glycerate 3-phosphate	7.1504	0.002568	2.5904	0.0053009	4SB_D12-4SB_D0; 4SB_D12-4SB_D6; 4SB_D18-4SB_D12; 4SB_D24-4SB_D12; 4SB_D30-4SB_D12
L-Aspartic acid	7.1182	0.0026168	2.5822	0.0053729	4SB_D30-4SB_D6; 4SB_D30-4SB_D12; 4SB_D30-4SB_D18
3,4-Dichloroaniline	6.7193	0.0033225	2.4785	0.0067857	4SB_D12-4SB_D0; 4SB_D12-4SB_D6; 4SB_D18-4SB_D12; 4SB_D24-4SB_D12; 4SB_D30-4SB_D12
Pipecolic acid	6.7086	0.0033443	2.4757	0.0067941	4SB_D12-4SB_D6; 4SB_D18-4SB_D6; 4SB_D30-4SB_D12; 4SB_D30-4SB_D18
N-Acetyl-DL-serine	6.63	0.0035094	2.4548	0.0070923	4SB_D12-4SB_D0; 4SB_D12-4SB_D6; 4SB_D18-4SB_D12; 4SB_D24-4SB_D12; 4SB_D30-4SB_D12
Pentalenolactone O	6.4524	0.0039188	2.4069	0.0078783	4SB_D12-4SB_D0; 4SB_D12-4SB_D6; 4SB_D30-4SB_D12
N-[(2-chloro-6-fluoro-phenyl)methyl]-4-methyl-thiadiazole-5-carboxamide	6.373	0.0041195	2.3852	0.008239	4SB_D12-4SB_D0; 4SB_D12-4SB_D6; 4SB_D30-4SB_D12
4-oxo-2-Nonenal-d3	6.2128	0.0045622	2.3408	0.0090773	4SB_D12-4SB_D0; 4SB_D12-4SB_D6; 4SB_D24-4SB_D12; 4SB_D30-4SB_D12
3-(Trifluoromethyl)phenol	6.1477	0.0047574	2.3226	0.0093886	4SB_D24-4SB_D0; 4SB_D30-4SB_D0; 4SB_D24-4SB_D12; 4SB_D30-4SB_D12
N-Nitrosoheptamethyleneimine	6.1445	0.0047673	2.3217	0.0093886	4SB_D12-4SB_D0; 4SB_D24-4SB_D12; 4SB_D30-4SB_D12; 4SB_D24-4SB_D18
p-Aminobenzoic acid	6.0474	0.0050782	2.2943	0.0099501	4SB_D24-4SB_D0; 4SB_D24-4SB_D6; 4SB_D24-4SB_D12; 4SB_D30-4SB_D24
2-(1-hydroxyethyl)-4-(2-hydroxypropyl)-2H-furan-5-one	5.9708	0.0053396	2.2725	0.01041	4SB_D18-4SB_D0; 4SB_D24-4SB_D0; 4SB_D18-4SB_D12
CID 5992	5.9372	0.0054596	2.2628	0.010561	4SB_D12-4SB_D0; 4SB_D12-4SB_D6; 4SB_D18-4SB_D12; 4SB_D24-4SB_D12; 4SB_D30-4SB_D12
Pyrophosphate	5.9337	0.0054721	2.2618	0.010561	4SB_D18-4SB_D12; 4SB_D24-4SB_D12; 4SB_D30-4SB_D12
trans-cinnamoyl-beta-D-glucoside	5.9157	0.0055375	2.2567	0.010634	4SB_D6-4SB_D0; 4SB_D12-4SB_D6; 4SB_D18-4SB_D6
Palmitic amide	5.7581	0.0061524	2.211	0.011757	4SB_D12-4SB_D6; 4SB_D18-4SB_D12; 4SB_D24-4SB_D12
Antipyrine	5.7265	0.0062851	2.2017	0.011951	4SB_D30-4SB_D18; 4SB_D30-4SB_D24
Adipic dihydrazide	5.6906	0.0064401	2.1911	0.012186	4SB_D12-4SB_D6; 4SB_D24-4SB_D12
2-Propyl-1H-benzimidazole	5.4352	0.0076776	2.1148	0.014456	4SB_D12-4SB_D0; 4SB_D24-4SB_D12
L-Arginine	5.4169	0.0077765	2.1092	0.014571	4SB_D18-4SB_D0; 4SB_D18-4SB_D6; 4SB_D24-4SB_D18; 4SB_D30-4SB_D18
(5-(3,4-dimethylphenyl)-1H-pyrazol-4-yl)methanamine	5.3796	0.0079824	2.0979	0.014885	4SB_D18-4SB_D6; 4SB_D18-4SB_D12
Isoleucine	5.3451	0.0081784	2.0873	0.015177	4SB_D12-4SB_D6; 4SB_D24-4SB_D12
Acetylenedicarboxylic acid	5.2755	0.0085913	2.0659	0.015867	4SB_D12-4SB_D6; 4SB_D30-4SB_D12
2,4-Diisopropylphenol	5.2391	0.008817	2.0547	0.016206	4SB_D12-4SB_D6; 4SB_D30-4SB_D12
4-hydroxy Nonenal Mercapturic Acid-d3	5.2193	0.0089422	2.0486	0.016327	4SB_D12-4SB_D6; 4SB_D18-4SB_D12; 4SB_D24-4SB_D12; 4SB_D30-4SB_D12
3-Cyclohexylaminopropionic acid	5.2154	0.0089673	2.0473	0.016327	4SB_D12-4SB_D6; 4SB_D18-4SB_D6
1-Methylxanthine	5.1975	0.009083	2.0418	0.01646	4SB_D12-4SB_D6; 4SB_D18-4SB_D12
Indoleacetyl phenylalanine	5.1197	0.0096064	2.0174	0.017327	4SB_D6-4SB_D0; 4SB_D12-4SB_D6; 4SB_D18-4SB_D6
2-Hydroxyethanesulfonate	5.0643	0.01	2	0.017954	4SB_D12-4SB_D6; 4SB_D30-4SB_D12
4-Amino-2,2,6,6-tetramethylpiperidine	5.0458	0.010136	1.9941	0.018113	4SB_D24-4SB_D0; 4SB_D30-4SB_D24
Sebacic acid	4.9805	0.010632	1.9734	0.018913	4SB_D6-4SB_D0; 4SB_D12-4SB_D0
(+)-Betulonic acid	4.8923	0.011348	1.9451	0.020094	4SB_D12-4SB_D6; 4SB_D18-4SB_D6
Hexadecylamine	4.8442	0.011762	1.9295	0.020731	4SB_D18-4SB_D0; 4SB_D18-4SB_D6; 4SB_D24-4SB_D18; 4SB_D30-4SB_D18
Taurine	4.8376	0.01182	1.9274	0.020738	4SB_D18-4SB_D6; 4SB_D24-4SB_D6
[3-hydroxy-2-methyl-4-(7-oxofuro[3,2-g]chromen-9-yl)oxybutan-2-yl] (Z)-2-methylbut-2-enoate	4.6909	0.013201	1.8794	0.023057	4SB_D18-4SB_D0; 4SB_D24-4SB_D0
1-methyl-4-phenyl-1H-pyrrole-2-carboxylic acid	4.6185	0.013952	1.8554	0.024259	4SB_D30-4SB_D12; 4SB_D30-4SB_D18
Ethyldiethanolamine	4.6105	0.014038	1.8527	0.024298	4SB_D12-4SB_D0
(3beta,5alpha,9alpha,22E,24R)-3,5,9-Trihydroxy-23-methylergosta-7,22-dien-6-one	4.5633	0.014558	1.8369	0.025086	4SB_D12-4SB_D0; 4SB_D24-4SB_D12
4-Amino-6-(tert-butylamino)-1,3,5-triazin-2-ol	4.537	0.014857	1.8281	0.025487	4SB_D12-4SB_D6; 4SB_D18-4SB_D6; 4SB_D30-4SB_D6
Alprazolam	4.258	0.018507	1.7327	0.031609	4SB_D24-4SB_D12
N-Acetylhistamine	4.2363	0.018833	1.7251	0.032024	4SB_D24-4SB_D0; 4SB_D24-4SB_D12
L-Tryptophan	4.1567	0.020083	1.6972	0.034	4SB_D12-4SB_D6; 4SB_D24-4SB_D12; 4SB_D30-4SB_D12
Scopoletin	4.11	0.02086	1.6807	0.035161	4SB_D12-4SB_D0; 4SB_D18-4SB_D12; 4SB_D24-4SB_D12
Corchoionol C 9-glucoside	4.0823	0.021338	1.6708	0.035797
Epsilon-caprolactam	4.0753	0.02146	1.6684	0.035797	4SB_D12-4SB_D6
beta-Alanine	4.0722	0.021516	1.6672	0.035797	4SB_D12-4SB_D6; 4SB_D30-4SB_D12
(2S)-6-chloro-N,2-dimethyl-2,3-dihydro-1,4-benzoxazine-4-carboxamide	4.057	0.021785	1.6618	0.036091	4SB_D12-4SB_D0
Glucosamine 6-phosphate	4.035	0.022182	1.654	0.036591	4SB_D12-4SB_D0; 4SB_D12-4SB_D6
Methyl behenate	4.0249	0.022368	1.6504	0.036741	4SB_D12-4SB_D0; 4SB_D18-4SB_D12
8,9-DiHETrE	3.874	0.025361	1.5958	0.041481	4SB_D12-4SB_D6; 4SB_D18-4SB_D6
Metamitron	3.8214	0.026513	1.5765	0.043182	4SB_D30-4SB_D12
Decylamine	3.7996	0.027006	1.5685	0.043635	4SB_D18-4SB_D6; 4SB_D24-4SB_D18
(+-)-3-Methyladipic acid	3.7946	0.027122	1.5667	0.043635
Succinic acid semialdehyde	3.7942	0.02713	1.5665	0.043635	4SB_D30-4SB_D12
[5-(3-methylphenyl)-1H-pyrazol-4-yl]methanamine	3.7186	0.028938	1.5385	0.046349	4SB_D12-4SB_D6
2-Hydroxyhexadecanoic acid	3.712	0.029104	1.536	0.046422	4SB_D12-4SB_D6
Asparaginyl-Threonine	3.6267	0.031327	1.5041	0.049762	4SB_D18-4SB_D6; 4SB_D24-4SB_D18
