# Supplementary material for: Untargeted Metabolomics Reveals Metabolic Reprogramming During Viable but Non-Culturable State Formation in Aeromonas hydrophila Under Preservative Stress
Source: Foods. 2026 Apr 9;15(8):1289. doi: 10.3390/foods15081289 (PMC13114279; doi:10.3390/foods15081289)
Supplement: Supplementary file 1 [file foods-15-01289-s001.zip › Supplementary Table S3.xlsx]

## Sheet: volcano_085sb_d30_d0
	FC	log2(FC)	p.ajusted	#NAME?
3-Phenyl-3-(pyridin-2-yl)propanoic acid	0.0031014	-8.3329	1.45e-07	6.8382	Yes	Downregulated at Day 30
trans-cinnamoyl-beta-D-glucoside	0.004927	-7.6651	1.63e-07	6.7871	Yes	Downregulated at Day 30
9-(2-fluorophenyl)-5,6,7,9-tetrahydro[1,2,4]triazolo[5,1-b]quinazolin-8(4H)-one	495.66	8.9532	2.43e-07	6.6143	Yes	Upregulated at Day 30
(1alpha,2beta,4aalpha,4bbeta,10beta)-2-Hydroxy-1,4a-dimethyl-8-methylenegibbane-1,10-dicarboxylic acid	0.0093638	-6.7387	2.43e-07	6.6143	Yes	Downregulated at Day 30
9-OxoODE	0.0011877	-9.7176	2.47e-07	6.6079	Yes	Downregulated at Day 30
Glycyl-tyrosyl-alanine	0.0039939	-7.968	3.05e-07	6.5159	Yes	Downregulated at Day 30
Tryptophyl-Asparagine	0.00086385	-10.177	4.32e-07	6.3641	Yes	Downregulated at Day 30
Tgx-221	0.0016644	-9.2308	4.32e-07	6.3641	Yes	Downregulated at Day 30
1-(4-Hydroxyphenyl)-3-((2R,3R,4S,5S,6R)-3,4,5-trihydroxy-6-(hydroxymethyl)oxan-2-yl)oxypropan-1-one	0.0068155	-7.197	1.11e-05	4.955	Yes	Downregulated at Day 30
Ifenprodil	3.1423	1.6518	1.11e-05	4.955	Yes	Upregulated at Day 30
Sebacic acid	0.10579	-3.2408	7.63e-05	4.1175	Yes	Downregulated at Day 30
Pentylbenzene	0.10011	-3.3203	7.66e-05	4.116	Yes	Downregulated at Day 30
Aminoadipic acid	0.30473	-1.7144	7.66e-05	4.116	Yes	Downregulated at Day 30
N-alpha-Acetyl-L-lysine	5.3069	2.4079	7.74e-05	4.1114	Yes	Upregulated at Day 30
alpha-Phenyl-2-piperidineacetamide	4.8074	2.2653	7.74e-05	4.1114	Yes	Upregulated at Day 30
4-Amino-2,2,6,6-tetramethylpiperidine	3.1224	1.6427	0.00012244	3.9121	Yes	Upregulated at Day 30
Valylvaline	0.47333	-1.0791	0.00012244	3.9121	Yes	Downregulated at Day 30
Atrazine	3.1533	1.6569	0.00047321	3.3249	Yes	Upregulated at Day 30
D-3-Phenyllactic acidsulfate	2.309	1.2073	0.00047321	3.3249	Yes	Upregulated at Day 30
N-[(2-chloro-6-fluoro-phenyl)methyl]-4-methyl-thiadiazole-5-carboxamide	17.591	4.1368	0.00048129	3.3176	Yes	Upregulated at Day 30
Ascorbic acid	1.6875	0.75487	0.00065376	3.1846	No	Upregulated at Day 30
(2S)-6-chloro-N,2-dimethyl-2,3-dihydro-1,4-benzoxazine-4-carboxamide	4.4098	2.1407	0.00082692	3.0825	Yes	Upregulated at Day 30
Kinetin	2.6617	1.4124	0.00082692	3.0825	Yes	Upregulated at Day 30
N-Formyl-L-methionine	0.53937	-0.89064	0.00084764	3.0718	No	Downregulated at Day 30
Citrulline	1.8942	0.92157	0.00091427	3.0389	No	Upregulated at Day 30
Methylphenidate	1.9256	0.94534	0.0010506	2.9786	No	Upregulated at Day 30
Dodecylamine	1.8283	0.8705	0.0010506	2.9786	No	Upregulated at Day 30
Glutarylcarnitine	0.33246	-1.5888	0.0012118	2.9166	Yes	Downregulated at Day 30
Glycerol 3-phosphate	1.9952	0.99655	0.0012288	2.9105	No	Upregulated at Day 30
2-Aminoethyl (2-hydroxy-3-pentoxypropyl) hydrogen phosphate	12.122	3.5995	0.0012616	2.8991	Yes	Upregulated at Day 30
Succinylacetone	1.9609	0.97151	0.0014924	2.8261	No	Upregulated at Day 30
Uridine	0.64455	-0.63363	0.0014924	2.8261	No	Downregulated at Day 30
Malic acid	0.59029	-0.76049	0.0016529	2.7818	No	Downregulated at Day 30
2-Fluoroamphetamine	1.6121	0.68896	0.0016962	2.7705	No	Upregulated at Day 30
4-Hydroxynonenal	0.16331	-2.6143	0.0018756	2.7269	Yes	Downregulated at Day 30
Di-o-tolylguanidine	3.287	1.7168	0.0019213	2.7164	Yes	Upregulated at Day 30
Triisopropanolamine	0.57091	-0.80867	0.0021608	2.6654	No	Downregulated at Day 30
D-Glycerate 3-phosphate	2.5752	1.3647	0.0023772	2.6239	Yes	Upregulated at Day 30
Indole-3-carboxylic acid	0.4504	-1.1507	0.0023772	2.6239	Yes	Downregulated at Day 30
Leucyl-Valine	0.54902	-0.86506	0.0024403	2.6126	No	Downregulated at Day 30
7-Ketocholesterol	1.9085	0.93246	0.0025837	2.5878	No	Upregulated at Day 30
6-Acetamidohexanoic acid	1.9067	0.9311	0.0027207	2.5653	No	Upregulated at Day 30
4-Hydroxybenzenesulfonic acid	0.51726	-0.95104	0.0035099	2.4547	No	Downregulated at Day 30
(4E)-2,7-diaminooct-4-enedioic acid	0.094343	-3.4059	0.0038323	2.4165	Yes	Downregulated at Day 30
1-Piperazinecarboxamide, N-butyl-4-(2-hydroxyethyl)-	1.7583	0.8142	0.0039763	2.4005	No	Upregulated at Day 30
4-(4'-Hydroxyphenyl)-2-butanone	0.49329	-1.0195	0.0040781	2.3895	Yes	Downregulated at Day 30
3, 4 Dihydroxy phenyl alanine	1.7664	0.8208	0.0040794	2.3894	No	Upregulated at Day 30
(2R)-2-(3-phenyl-1H-1,2,4-triazol-5-yl)piperidine	0.60381	-0.72783	0.0042425	2.3724	No	Downregulated at Day 30
Xanthine	0.60579	-0.72312	0.004597	2.3375	No	Downregulated at Day 30
2-[(2,6-Dioxocyclohexyl)methyl]cyclohexane-1,3-dione	2.0567	1.0403	0.0047391	2.3243	Yes	Upregulated at Day 30
Benzoic acid, 3-methyl-, methyl ester	1.8517	0.88882	0.0051175	2.2909	No	Upregulated at Day 30
Methionine	0.66021	-0.59901	0.0051175	2.2909	No	Downregulated at Day 30
8-Hydroxyquinoline-5-carbaldehyde	0.53574	-0.90039	0.0053435	2.2722	No	Downregulated at Day 30
2-Piperidineacetic acid, alpha-phenyl-	67.093	6.0681	0.0054004	2.2676	Yes	Upregulated at Day 30
3,5-difluoro-N-{[6-(morpholin-4-yl)pyridin-3-yl]methyl}benzamide	2.2217	1.1517	0.0055511	2.2556	Yes	Upregulated at Day 30
Homocarnosine	1.7854	0.83628	0.005572	2.254	No	Upregulated at Day 30
Caffeine	1.8853	0.91479	0.0057134	2.2431	No	Upregulated at Day 30
2-Methylindoline	1.8463	0.8846	0.0057134	2.2431	No	Upregulated at Day 30
Asparaginyl-Threonine	1.5217	0.6057	0.0057134	2.2431	No	Upregulated at Day 30
Propofol	0.088128	-3.5043	0.0057315	2.2417	Yes	Downregulated at Day 30
CID 7010531	0.51871	-0.94699	0.0057315	2.2417	No	Downregulated at Day 30
O6-CM-dG	2.4801	1.3104	0.0059629	2.2245	Yes	Upregulated at Day 30
IAA-L-Ala	0.20542	-2.2833	0.0064753	2.1887	Yes	Downregulated at Day 30
Meconine	1.5041	0.58892	0.0064753	2.1887	No	Upregulated at Day 30
Enterolactone	0.57152	-0.80713	0.0065559	2.1834	No	Downregulated at Day 30
o-Succinylhomoserine	0.16225	-2.6237	0.006594	2.1809	Yes	Downregulated at Day 30
3-(3,5-Dimethoxyphenyl)-2-propenoic acid	1.5786	0.65867	0.0066506	2.1771	No	Upregulated at Day 30
Uracil	0.63609	-0.6527	0.0069532	2.1578	No	Downregulated at Day 30
Pantothenic acid	0.18054	-2.4696	0.0072242	2.1412	Yes	Downregulated at Day 30
Ethylparaben	1.8287	0.87084	0.0072242	2.1412	No	Upregulated at Day 30
3-(4-Ethyl-1-methyl-5-oxo-4,5-dihydro-1H-1,2,4-triazol-3-YL)-N~1~-propyltetrahydro-1(2H)-pyridinecarboxamide	1.7099	0.77391	0.0081147	2.0907	No	Upregulated at Day 30
Pseudouridine	0.61254	-0.70713	0.0083219	2.0798	No	Downregulated at Day 30
Conessine	1.6847	0.75251	0.0091572	2.0382	No	Upregulated at Day 30
N-Methylaniline	1.6741	0.74342	0.0091798	2.0372	No	Upregulated at Day 30
1-Methyladenosine	0.64175	-0.63992	0.009817	2.008	No	Downregulated at Day 30
2-Hydroxyisocaproic acid	0.64508	-0.63244	0.01197	1.9219	No	Downregulated at Day 30
2'-Hydroxyacetanilide	2.5942	1.3753	0.012146	1.9156	Yes	Upregulated at Day 30
Adenosine monophosphate	0.53912	-0.89132	0.012438	1.9052	No	Downregulated at Day 30
D-Alanyl-D-alanine	1.6604	0.73153	0.013667	1.8643	No	Upregulated at Day 30
tetranor-PGDM-d6	0.59368	-0.75224	0.013899	1.857	No	Downregulated at Day 30
Butalbital	1.8995	0.92564	0.014372	1.8425	No	Upregulated at Day 30
2-Aminoethyl (3-butoxy-2-hydroxypropyl) hydrogen phosphate	0.60204	-0.73207	0.015939	1.7975	No	Downregulated at Day 30
1-Aminocyclohexanecarboxylic acid	1.5797	0.65969	0.017243	1.7634	No	Upregulated at Day 30
(S)-2-Amino-2-methyl-4-phosphonobutanoic acid	1.5629	0.64426	0.018172	1.7406	No	Upregulated at Day 30
3-Pyroglutamylthiazolidine-4-carboxylic acid	0.65474	-0.611	0.019393	1.7124	No	Downregulated at Day 30
Lignocaine N-oxide	3.5815	1.8406	0.02056	1.687	Yes	Upregulated at Day 30
Glutamic acid	0.50639	-0.98169	0.022279	1.6521	No	Downregulated at Day 30
1,9-Dihydro-9-(1-methylethyl)-6H-purine-6-thione	1.9142	0.93677	0.022279	1.6521	No	Upregulated at Day 30
N-Acetyl Dapsone-d8	0.59671	-0.74491	0.022374	1.6503	No	Downregulated at Day 30
N-Acetyl-D-galactosamine	1.5287	0.61232	0.022611	1.6457	No	Upregulated at Day 30
1-Deoxy-D-xylulose 5-phosphate	5.5523	2.4731	0.023709	1.6251	Yes	Upregulated at Day 30
3-Hydroxypyridine-2-methanol	1.51	0.5945	0.023931	1.621	No	Upregulated at Day 30
N-benzylideneaniline N-oxide	1.6078	0.68507	0.024614	1.6088	No	Upregulated at Day 30
Acetylethanolamine	1.5397	0.6226	0.026215	1.5815	No	Upregulated at Day 30
Corchoionol C 9-glucoside	0.037153	-4.7504	0.02886	1.5397	Yes	Downregulated at Day 30
Topramezone	0.62531	-0.67737	0.029759	1.5264	No	Downregulated at Day 30
[1-[2-aminoethoxy(hydroxy)phosphoryl]oxy-3-[(Z)-octadec-9-enoxy]propan-2-yl] (6Z,9Z,12Z,15Z,18Z,21Z)-tetracosa-6,9,12,15,18,21-hexaenoate	1.6717	0.74129	0.032703	1.4854	No	Upregulated at Day 30
4-fluoro-N-(naphthalen-1-yl)benzamide	1.5248	0.60863	0.032703	1.4854	No	Upregulated at Day 30
N-(beta-Oxooctan-1-oyl)homoserine lactone	1.8961	0.92306	0.034769	1.4588	No	Upregulated at Day 30
N-pentadecanoyl-L-Homoserine lactone	1.6028	0.6806	0.036009	1.4436	No	Upregulated at Day 30
Spermine	0.0044282	-7.8191	0.0381	1.4191	Yes	Downregulated at Day 30
Ile-Gly-Leu	0.57192	-0.80612	0.0381	1.4191	No	Downregulated at Day 30
2-Naphthoic acid	1.992	0.99423	0.042774	1.3688	No	Upregulated at Day 30
Methotrexate	0.0084175	-6.8924	0.043208	1.3644	Yes	Downregulated at Day 30
DL-Leu-DL-leu	0.44811	-1.1581	0.045011	1.3467	Yes	Downregulated at Day 30

## Sheet: volcano_4sb_d30_d0_
	FC	log2(FC)	p.ajusted	#NAME?
15-KETE	6020.6	12.556	6.8869e-10	9.162
Chlorpropamide	1297.4	10.341	1.1229e-08	7.9497
Biotin	112.38	6.8122	5.2279e-08	7.2817
2-aminoethyl [2-hydroxy-3-[(Z)-tetradec-9-enoxy]propyl] hydrogen phosphate	2659.4	11.377	6.6981e-08	7.174
(E)-7-methylidene-10-oxo-4-propan-2-ylundec-5-enoic acid	887.75	9.794	1.1286e-07	6.9475
N-(1,3-dihydroxytridecan-2-yl)heptanamide	130.4	7.0268	1.1823e-07	6.9273
1,5-Dipyridin-3-ylpenta-1,4-dien-3-one	540.97	9.0794	1.4423e-07	6.8409
4-Hydroxyisoleucine	0.013757	-6.1837	8.9403e-07	6.0486
4-Amino-m-cresol	0.13996	-2.8369	9.3901e-06	5.0273
Bicyclo(3.1.0)hexan-2-one, 5-(1-methylethyl)-	0.18066	-2.4687	9.3901e-06	5.0273
3-Methylquinoxalin-2-ol	0.26199	-1.9324	9.3901e-06	5.0273
Histamine	11.661	3.5436	1.4305e-05	4.8445
2-Aminoethyl (2-hydroxy-3-pentadecoxypropyl) hydrogen phosphate	3.9125	1.9681	3.4923e-05	4.4569
3,4-Dimethoxybenzaldehyde	3.0387	1.6035	3.5268e-05	4.4526
2-Aminoethyl (2-hydroxy-3-pentoxypropyl) hydrogen phosphate	0.017463	-5.8396	3.9292e-05	4.4057
Deoxypeganine	0.47766	-1.066	5.8112e-05	4.2357
Melamine	0.20521	-2.2848	6.8096e-05	4.1669
Minoxidil	0.016898	-5.887	7.8022e-05	4.1078
N1-(3-phenyl-1H-pyrazol-5-yl)-4-chlorobenzamide	4.2926	2.1018	8.8587e-05	4.0526
tert-Butylacrylamide	0.20238	-2.3048	0.00010654	3.9725
Propenylacrylic Acid	0.63877	-0.64663	0.00011833	3.9269
Nitrofurantoin	9.6102	3.2646	0.00013968	3.8549
Deoxyuridine	0.1891	-2.4028	0.00053302	3.2733
5-Aminoimidazole-4-carboxamide-1-b-D-Ribofuranosyl 5'-Monophosphate	2.0157	1.0113	0.00055579	3.2551
Anandamide 0-phosphate	0.5215	-0.93927	0.00055579	3.2551
Punctaporonin B	6.0229	2.5905	0.00072654	3.1387
Methylglutaric acid	11.761	3.556	0.0014833	2.8288
Tetraethylurea	2.143	1.0997	0.0016467	2.7834
(+-)-3-(4-Hydroxyphenyl)lactic acid	2.0537	1.0382	0.0022221	2.6532
2-(4-Methoxyphenyl)-2-piperidin-1-ylethanamine	0.58052	-0.78459	0.0022221	2.6532
4,6-dimethyl-N-(4-methylpyrimidin-2-yl)quinazolin-2-amine	1.7467	0.80463	0.002496	2.6027
N-Acetylhistamine	10.775	3.4296	0.0030361	2.5177
(2S)-6-chloro-N,2-dimethyl-2,3-dihydro-1,4-benzoxazine-4-carboxamide	0.42257	-1.2427	0.0064856	2.1881
1-Naphthaleneacetic acid	0.46125	-1.1164	0.0094473	2.0247
Cyclohexanecarboxylic acid, 1,3,5-trihydroxy-4-((3-(4-hydroxyphenyl)-1-oxo-2-propenyl)oxy)-, (1alpha,3alpha,4alpha,5beta)-	18.053	4.1742	0.011104	1.9545
(1R,2E,7R,10E,12S,13S,15R)-12,15-dihydroxy-7-methyl-8-oxabicyclo[11.3.0]hexadeca-2,10-dien-9-one	2.31	1.2079	0.01371	1.8629

## Sheet: volcano DAY 30 OF CAND T
	FC	log2(FC)	p.ajusted	#NAME?
2,3,4,9-Tetrahydro-1H-pyrido(3,4-b)indol-1-one	2412.9	11.237	2.64e-11	10.578	Yes	Upregulated at Day 30
Histamine	30619	14.902	6.66e-11	10.176	Yes	Upregulated at Day 30
4-Hydroxynonenal	28713	14.809	6.66e-11	10.176	Yes	Upregulated at Day 30
Guanosine	0.00017683	-12.465	6.66e-11	10.176	Yes	Downregulated at Day 30
Didesmethylisoproturon	265.62	8.0532	6.66e-11	10.176	Yes	Upregulated at Day 30
Acetaminophen	0.00017337	-12.494	7.52e-11	10.124	Yes	Downregulated at Day 30
Glutamic acid	0.00021863	-12.159	7.52e-11	10.124	Yes	Downregulated at Day 30
1-(3,4-Dimethoxyphenyl)-5-hydroxydecan-3-one	3042.4	11.571	7.52e-11	10.124	Yes	Upregulated at Day 30
Carbofuran	2050.4	11.002	7.52e-11	10.124	Yes	Upregulated at Day 30
3,5-Dihydroxydecanoic acid	2645.2	11.369	1.54e-10	9.8135	Yes	Upregulated at Day 30
Harmalol	1255.8	10.294	1.54e-10	9.8135	Yes	Upregulated at Day 30
Triethyl Phosphate	0.00069896	-10.483	1.89e-10	9.7229	Yes	Downregulated at Day 30
Geranic acid	1320.3	10.367	1.89e-10	9.7229	Yes	Upregulated at Day 30
2-Dodecenal	13472	13.718	1.91e-10	9.7183	Yes	Upregulated at Day 30
7,8-Dimethoxy-3-methyl-pyrano[4,3-b]benzofuran-1-one	0.004621	-7.7576	1.91e-10	9.7183	Yes	Downregulated at Day 30
5-hydroxy-3-[(2S,3R,4S,5S)-4-hydroxy-5-(hydroxymethyl)-3-[(2S,3R,4R,5R,6S)-3,4,5-trihydroxy-6-methyloxan-2-yl]oxyoxolan-2-yl]oxy-2-(4-hydroxyphenyl)-7-methoxychromen-4-one	0.0039489	-7.9843	2.29e-10	9.6401	Yes	Downregulated at Day 30
Dicyclohexylcarbodiimide	0.0034437	-8.1818	3.48e-10	9.458	Yes	Downregulated at Day 30
Malonic acid	0.00030679	-11.67	3.51e-10	9.4542	Yes	Downregulated at Day 30
5-Fluoroindole-2-carboxylic acid	0.00034453	-11.503	3.51e-10	9.4542	Yes	Downregulated at Day 30
3,5-Dinitrocatechol	0.00081797	-10.256	3.51e-10	9.4542	Yes	Downregulated at Day 30
Ascorbic acid	0.00085354	-10.194	3.51e-10	9.4542	Yes	Downregulated at Day 30
Coumarin	945.34	9.8847	3.51e-10	9.4542	Yes	Upregulated at Day 30
L-Gulonolactone	0.0033005	-8.2431	3.51e-10	9.4542	Yes	Downregulated at Day 30
Purine-2,8-dithiol	0.005687	-7.4581	3.51e-10	9.4542	Yes	Downregulated at Day 30
3-Aminoisobutanoic acid	2235.9	11.127	3.56e-10	9.4481	Yes	Upregulated at Day 30
2-(2H-1,3-Benzodioxol-5-YL)-5-methyl-1,3,4-oxadiazole	0.00046031	-11.085	3.56e-10	9.4481	Yes	Downregulated at Day 30
Triethanolamine	0.00048891	-10.998	3.56e-10	9.4481	Yes	Downregulated at Day 30
L-Aspartic acid	1311.5	10.357	3.56e-10	9.4481	Yes	Upregulated at Day 30
N-Butylphthalimide	1698.9	10.73	3.59e-10	9.4448	Yes	Upregulated at Day 30
Cytidine	0.0007717	-10.34	3.59e-10	9.4448	Yes	Downregulated at Day 30
(+-)-Normetanephrine	0.0019199	-9.0248	3.59e-10	9.4448	Yes	Downregulated at Day 30
2,3-Dinor-6-keto-prostaglandin F1 a	0.0021253	-8.8781	3.59e-10	9.4448	Yes	Downregulated at Day 30
Azepane	0.003222	-8.2778	3.59e-10	9.4448	Yes	Downregulated at Day 30
3,4-Dimethoxybenzaldehyde	3356.6	11.713	4.67e-10	9.3309	Yes	Upregulated at Day 30
Vanillin	0.00057372	-10.767	4.67e-10	9.3309	Yes	Downregulated at Day 30
N-Formyl-L-methionine	0.00097532	-10.002	4.67e-10	9.3309	Yes	Downregulated at Day 30
1,3-Benzenediol	0.0011189	-9.8037	4.67e-10	9.3309	Yes	Downregulated at Day 30
Valylvaline	0.0055571	-7.4915	5.21e-10	9.2829	Yes	Downregulated at Day 30
9-(2-Amino-2-deoxy-d-xylofuranosyl) adenine	0.0019277	-9.0189	6.05e-10	9.2182	Yes	Downregulated at Day 30
Isonicotinic acid	0.00011569	-13.077	6.51e-10	9.1863	Yes	Downregulated at Day 30
1,5,5-Trimethylimidazolidine-2,4-dione	3496.8	11.772	6.51e-10	9.1863	Yes	Upregulated at Day 30
Anandamide 0-phosphate	1066.2	10.058	6.51e-10	9.1863	Yes	Upregulated at Day 30
Methionine	0.0015493	-9.3342	6.51e-10	9.1863	Yes	Downregulated at Day 30
4-pyridin-2-yl-N-pyrimidin-2-yl-1,3-thiazol-2-amine	0.0022837	-8.7744	6.51e-10	9.1863	Yes	Downregulated at Day 30
Uridine	0.00258	-8.5984	6.8e-10	9.1674	Yes	Downregulated at Day 30
3,5-Difluoro-N-[3-(thiophen-2-YL)-1,2-oxazol-5-YL]benzamide	0.0029065	-8.4265	6.99e-10	9.1557	Yes	Downregulated at Day 30
Albendazole	0.0015706	-9.3145	7e-10	9.1547	Yes	Downregulated at Day 30
1-Phenylethylamine	0.0038177	-8.0331	7e-10	9.1547	Yes	Downregulated at Day 30
Delta-Octalactone	3571.2	11.802	7.23e-10	9.1411	Yes	Upregulated at Day 30
Citrulline	0.00071131	-10.457	7.23e-10	9.1411	Yes	Downregulated at Day 30
N'-(2,4-dimethylphenyl)-N-methylformamidine	767.89	9.5848	7.23e-10	9.1411	Yes	Upregulated at Day 30
2-Aminoethyl (2-hydroxy-3-pentoxypropyl) hydrogen phosphate	0.0027285	-8.5177	7.23e-10	9.1411	Yes	Downregulated at Day 30
Diisobutyl adipate	0.00079471	-10.297	7.82e-10	9.1069	Yes	Downregulated at Day 30
Tabersonine	0.0016437	-9.2488	8.1e-10	9.0916	Yes	Downregulated at Day 30
N1-Acetylspermine	0.0014122	-9.4679	9.47e-10	9.0237	Yes	Downregulated at Day 30
Pelletierine hydrochloride	753.84	9.5581	9.79e-10	9.0091	Yes	Upregulated at Day 30
Ethylparaben	0.0020548	-8.9268	9.79e-10	9.0091	Yes	Downregulated at Day 30
Norspermidine	3489.9	11.769	9.95e-10	9.0021	Yes	Upregulated at Day 30
3-Indoleacetonitrile	0.0039422	-7.9868	1.02e-09	8.9904	Yes	Downregulated at Day 30
2-Piperidineacetic acid, alpha-phenyl-	0.0012271	-9.6706	1.13e-09	8.9454	Yes	Downregulated at Day 30
CID 7015694	804.69	9.6523	1.13e-09	8.9454	Yes	Upregulated at Day 30
4-Nitroquinoline N-oxide	0.0014765	-9.4036	1.15e-09	8.9376	Yes	Downregulated at Day 30
Phthalamic acid	0.0020918	-8.9011	1.15e-09	8.9376	Yes	Downregulated at Day 30
2,4-Diisopropylphenol	254.06	7.989	1.15e-09	8.9376	Yes	Upregulated at Day 30
Benzoic acid, 3-methyl-, methyl ester	0.0061674	-7.3411	1.15e-09	8.9376	Yes	Downregulated at Day 30
N-allyl-8-(4-fluorophenyl)-4-oxo-4,6,7,8-tetrahydroimidazo[2,1-c][1,2,4]triazine-3-carboxamide	0.0021545	-8.8585	1.17e-09	8.9308	Yes	Downregulated at Day 30
N-Octylpyrrolidone	843.1	9.7196	1.23e-09	8.9112	Yes	Upregulated at Day 30
2-Amino-3-phosphonopropionic acid	0.0064425	-7.2782	1.31e-09	8.8818	Yes	Downregulated at Day 30
Phospho-L-serine	0.00053289	-10.874	1.32e-09	8.8778	Yes	Downregulated at Day 30
3-(4-fluorophenyl)-5-(pyrrolidin-1-ylmethyl)-1H-pyrazole	0.0017091	-9.1925	1.35e-09	8.8699	Yes	Downregulated at Day 30
1,4-Bis(3-aminopropyl)piperazine	543.01	9.0848	1.45e-09	8.8378	Yes	Upregulated at Day 30
Ciliatine	0.0024759	-8.6578	1.46e-09	8.836	Yes	Downregulated at Day 30
Lignicol	0.0020841	-8.9063	1.54e-09	8.8134	Yes	Downregulated at Day 30
2-(2,4-Hexadiynylidene)-1,6-dioxaspiro[4.4]non-3-ene	428.11	8.7418	1.54e-09	8.8134	Yes	Upregulated at Day 30
Ureidosuccinic acid	0.002042	-8.9358	1.66e-09	8.7795	Yes	Downregulated at Day 30
2-Oxovaleric acid	1025.4	10.002	1.71e-09	8.7672	Yes	Upregulated at Day 30
3-Cyanopyrazolo[3,4-d]pyrimidine-4-one	0.0017835	-9.1311	1.8e-09	8.7455	Yes	Downregulated at Day 30
Cyclandelate	0.005348	-7.5468	1.81e-09	8.7421	Yes	Downregulated at Day 30
L-Homoserine	2164.3	11.08	1.82e-09	8.7411	Yes	Upregulated at Day 30
N1-(3-phenyl-1H-pyrazol-5-yl)-4-chlorobenzamide	1253.6	10.292	1.82e-09	8.7411	Yes	Upregulated at Day 30
Glutamine	0.0011956	-9.708	1.82e-09	8.7411	Yes	Downregulated at Day 30
Aminoadipic acid	0.0030688	-8.3481	1.82e-09	8.7411	Yes	Downregulated at Day 30
Guanidinosuccinic acid	288.84	8.1741	1.82e-09	8.7411	Yes	Upregulated at Day 30
6-Acetamido-6-Deoxy-Castanospermine	0.0049556	-7.6567	1.82e-09	8.7411	Yes	Downregulated at Day 30
1-(Quinoxalin-6-ylcarbonyl)piperidine	0.0072078	-7.1162	1.84e-09	8.735	Yes	Downregulated at Day 30
Patulin	0.00040355	-11.275	1.84e-09	8.735	Yes	Downregulated at Day 30
Guanine	0.00023139	-12.077	1.98e-09	8.7042	Yes	Downregulated at Day 30
Butyric acid	1288.4	10.331	2.07e-09	8.6841	Yes	Upregulated at Day 30
4-amino-6-methyl-2H-1,2,4-triazine-3,5-dione	0.00071251	-10.455	2.13e-09	8.6713	Yes	Downregulated at Day 30
1,5-Naphthalenediamine	0.0013446	-9.5386	2.16e-09	8.6647	Yes	Downregulated at Day 30
Bicyclo(3.1.0)hexan-2-one, 5-(1-methylethyl)-	467.15	8.8677	2.21e-09	8.6551	Yes	Upregulated at Day 30
2-Hydroxyisocaproic acid	0.0041945	-7.8973	2.23e-09	8.6509	Yes	Downregulated at Day 30
NCGC00163173-01	0.0010719	-9.8656	2.35e-09	8.6284	Yes	Downregulated at Day 30
N-[(2,5-dimethylfuran-3-yl)methyl]cyclopentanecarboxamide	1854.5	10.857	2.39e-09	8.6222	Yes	Upregulated at Day 30
Ethyldiethanolamine	1424.6	10.476	2.39e-09	8.6222	Yes	Upregulated at Day 30
Cyclic AMP	0.00096428	-10.018	2.39e-09	8.6222	Yes	Downregulated at Day 30
Pentylbenzene	960.31	9.9074	2.39e-09	8.6222	Yes	Upregulated at Day 30
Aklomide	0.0036366	-8.1032	2.39e-09	8.6222	Yes	Downregulated at Day 30
Nonadecanoic acid	258.32	8.013	2.39e-09	8.6222	Yes	Upregulated at Day 30
(+-)-3-Methyladipic acid	253.77	7.9874	2.39e-09	8.6222	Yes	Upregulated at Day 30
Metenamine	0.0066305	-7.2367	2.39e-09	8.6222	Yes	Downregulated at Day 30
Parthenin	607.52	9.2468	2.42e-09	8.6169	Yes	Upregulated at Day 30
Methyl (E)-4-oxopent-2-enoate	0.002019	-8.9521	2.47e-09	8.6066	Yes	Downregulated at Day 30
N-Methyl-D-aspartic acid	0.0029092	-8.4252	2.49e-09	8.6034	Yes	Downregulated at Day 30
D-Glucosaminic acid	0.0008283	-10.238	2.49e-09	8.6033	Yes	Downregulated at Day 30
2'-Hydroxyacetanilide	0.0063177	-7.3064	2.49e-09	8.6033	Yes	Downregulated at Day 30
sabinol	10264	13.325	2.52e-09	8.5992	Yes	Upregulated at Day 30
Atrazine	0.0025524	-8.6139	2.81e-09	8.5517	Yes	Downregulated at Day 30
Debrisoquine	348.15	8.4436	2.92e-09	8.5346	Yes	Upregulated at Day 30
1-(6,8-Dimethyl-2,3-dihydropyrrolo[2,3-g]quinolin-1-yl)ethanone	0.0021949	-8.8316	3.04e-09	8.5178	Yes	Downregulated at Day 30
N-Acetylcadaverine	322.48	8.3331	3.04e-09	8.5178	Yes	Upregulated at Day 30
1-[1-(4-Ethoxyphenyl)-1H,2H,3H,4H,9H-pyrido[3,4-B]indol-2-YL]-2-methoxyethan-1-one	0.00079175	-10.303	3.04e-09	8.5174	Yes	Downregulated at Day 30
(2E)-4-hydroxynon-2-enoic acid	0.0016293	-9.2615	3.04e-09	8.5174	Yes	Downregulated at Day 30
N-[4-(Methylsulfanyl)phenyl]-5H,6H,8H-imidazo[2,1-C][1,4]oxazine-2-carboxamide	0.0042239	-7.8872	3.09e-09	8.5094	Yes	Downregulated at Day 30
5-Aminopentanoic acid	1043.4	10.027	3.12e-09	8.5058	Yes	Upregulated at Day 30
Cirazoline	0.0035492	-8.1383	3.17e-09	8.4994	Yes	Downregulated at Day 30
Propofol	1625.5	10.667	3.17e-09	8.4987	Yes	Upregulated at Day 30
(-)-cis-beta-Elemene	586.68	9.1964	3.29e-09	8.4828	Yes	Upregulated at Day 30
Catechol	23.932	4.5809	3.29e-09	8.4828	Yes	Upregulated at Day 30
2-(Octylthio)ethanol	436.91	8.7712	3.54e-09	8.4504	Yes	Upregulated at Day 30
4-Hydroxyquinoline	0.00023469	-12.057	3.69e-09	8.4328	Yes	Downregulated at Day 30
Lys Val	0.0016167	-9.2728	3.69e-09	8.4328	Yes	Downregulated at Day 30
2-Fluoroamphetamine	0.0026112	-8.5811	3.69e-09	8.4328	Yes	Downregulated at Day 30
CP-457920	0.0060615	-7.3661	3.72e-09	8.4299	Yes	Downregulated at Day 30
2,4,6-Trimethylbenzoic acid	321.56	8.3289	3.72e-09	8.4289	Yes	Upregulated at Day 30
Ergothioneine	0.0066912	-7.2235	3.72e-09	8.4289	Yes	Downregulated at Day 30
2-Aminobenzothiazole	0.0016588	-9.2356	3.75e-09	8.4265	Yes	Downregulated at Day 30
delta-Valerolactone	0.0054708	-7.514	3.93e-09	8.4052	Yes	Downregulated at Day 30
Diethylene glycol bis(3-aminopropyl) ether	0.0033468	-8.223	4.08e-09	8.389	Yes	Downregulated at Day 30
Carbutamide	0.0068784	-7.1837	4.11e-09	8.3862	Yes	Downregulated at Day 30
(1R,2R,4aS,6aS,6bR,10S,12aR,14bS)-1,8,10-trihydroxy-1,2,6a,6b,9,9,12a-heptamethyl-2,3,4,5,6,6a,7,8,8a,10,11,12,13,14b-tetradecahydropicene-4a-carboxylic acid	0.0069596	-7.1668	4.12e-09	8.3849	Yes	Downregulated at Day 30
Zidovudine	0.0052495	-7.5736	4.14e-09	8.3827	Yes	Downregulated at Day 30
Glu-Pro-Thr	0.0046445	-7.7503	4.47e-09	8.35	Yes	Downregulated at Day 30
Murracarpin	0.0034496	-8.1794	4.48e-09	8.3488	Yes	Downregulated at Day 30
Lusianthridin	0.0057786	-7.4351	4.48e-09	8.3488	Yes	Downregulated at Day 30
(E)-7-methylidene-10-oxo-4-propan-2-ylundec-5-enoic acid	1490.9	10.542	4.61e-09	8.3362	Yes	Upregulated at Day 30
(2S)-2,3-Dihydro-6-(2-hydroxyethyl)-2-(hydroxymethyl)-5,7-dimethyl-1H-inden-1-one	0.007201	-7.1176	4.61e-09	8.3362	Yes	Downregulated at Day 30
tert-Butylacrylamide	1299.4	10.344	4.86e-09	8.3135	Yes	Upregulated at Day 30
1-(1-benzyl-6-oxo-1,6-dihydropyridazin-4-yl)-N-(2-methoxyethyl)piperidine-4-carboxamide	0.0035219	-8.1494	4.88e-09	8.312	Yes	Downregulated at Day 30
9-(2-fluorophenyl)-5,6,7,9-tetrahydro[1,2,4]triazolo[5,1-b]quinazolin-8(4H)-one	0.0020171	-8.9535	4.93e-09	8.3075	Yes	Downregulated at Day 30
3-Methylhistamine	402.02	8.6511	4.93e-09	8.3075	Yes	Upregulated at Day 30
Pentaethylene glycol	0.0061699	-7.3405	5.04e-09	8.298	Yes	Downregulated at Day 30
4-hydroxy Nonenal Mercapturic Acid-d3	581.94	9.1847	5.16e-09	8.2875	Yes	Upregulated at Day 30
Methyl decanoate	557.14	9.1219	5.33e-09	8.2737	Yes	Upregulated at Day 30
5-Hydroxyindoleacetic acid	0.0037589	-8.0555	5.57e-09	8.2542	Yes	Downregulated at Day 30
Xanthosine	0.0062477	-7.3225	5.57e-09	8.2542	Yes	Downregulated at Day 30
Hypotaurine	0.00042601	-11.197	5.59e-09	8.2525	Yes	Downregulated at Day 30
3-cyclopropyl-5-pyrrolidin-2-yl-1H-1,2,4-triazole	504.02	8.9773	5.59e-09	8.2525	Yes	Upregulated at Day 30
1,3-dihydroxy-7,8,9,10-tetrahydro-6H-benzo[c]chromen-6-one	0.00627	-7.3173	5.7e-09	8.2443	Yes	Downregulated at Day 30
6-Acetamidohexanoic acid	0.0028086	-8.4759	5.71e-09	8.2431	Yes	Downregulated at Day 30
Homocarnosine	0.0049068	-7.671	5.72e-09	8.2428	Yes	Downregulated at Day 30
4-(4-propyl-4H-1,2,4-triazol-3-yl)piperidine	1106	10.111	5.85e-09	8.2329	Yes	Upregulated at Day 30
Indoleacrylic acid	0.0023428	-8.7375	6.02e-09	8.2202	Yes	Downregulated at Day 30
Tetramethylthiourea	978.19	9.934	6.47e-09	8.1889	Yes	Upregulated at Day 30
Ethoxzolamide	0.0049348	-7.6628	6.5e-09	8.1869	Yes	Downregulated at Day 30
Propafenone	0.0024002	-8.7026	6.56e-09	8.1828	Yes	Downregulated at Day 30
Linagliptin	0.0065849	-7.2466	6.75e-09	8.171	Yes	Downregulated at Day 30
Di-o-tolylguanidine	0.0043114	-7.8576	6.79e-09	8.1684	Yes	Downregulated at Day 30
N-(4H-1,2,4-triazol-3-yl)cyclobutanecarboxamide	0.0021811	-8.8407	6.79e-09	8.1683	Yes	Downregulated at Day 30
Hydroxycaprylic Acid	1648.8	10.687	6.81e-09	8.1669	Yes	Upregulated at Day 30
Melamine	1501.5	10.552	7.04e-09	8.1526	Yes	Upregulated at Day 30
L-Tryptophan	0.0025819	-8.5974	7.04e-09	8.1526	Yes	Downregulated at Day 30
Myristicin	0.0045473	-7.7808	7.12e-09	8.1477	Yes	Downregulated at Day 30
Ammeline	524.18	9.0339	7.76e-09	8.1101	Yes	Upregulated at Day 30
1,6-Hexanediamine	556.93	9.1213	8.09e-09	8.0923	Yes	Upregulated at Day 30
Xanthine	0.0014236	-9.4562	8.12e-09	8.0903	Yes	Downregulated at Day 30
Lauric acidmonoethanolamide	0.0017115	-9.1905	8.23e-09	8.0846	Yes	Downregulated at Day 30
N-Cyclohexyl-desmethyl Bimatoprost	0.0019249	-9.021	8.35e-09	8.0782	Yes	Downregulated at Day 30
1-Methyladenosine	0.0040181	-7.9593	8.42e-09	8.0748	Yes	Downregulated at Day 30
Benzoic acid	0.0013625	-9.5195	9.3e-09	8.0317	Yes	Downregulated at Day 30
Agn-PC-00aifj	0.0068518	-7.1893	9.35e-09	8.0293	Yes	Downregulated at Day 30
Octanal	798.52	9.6412	9.44e-09	8.0249	Yes	Upregulated at Day 30
4,7-Dichloroquinoline	0.0048483	-7.6883	1.01e-08	7.9968	Yes	Downregulated at Day 30
Hydroxypyruvic acid	0.00071252	-10.455	1.02e-08	7.9904	Yes	Downregulated at Day 30
Pyrophosphate	0.0010157	-9.9433	1.03e-08	7.9892	Yes	Downregulated at Day 30
Gallic acid	0.0019531	-9	1.03e-08	7.9892	Yes	Downregulated at Day 30
3-Ethyl-1-(2-oxo-1-phenylpyrrolidin-3-YL)urea	0.0014233	-9.4566	1.03e-08	7.9859	Yes	Downregulated at Day 30
(E,6S)-7-hydroxy-2-methyl-6-[(10S,13S,14S,17S)-4,4,10,13,14-pentamethyl-3-oxo-1,2,5,6,7,11,12,15,16,17-decahydrocyclopenta[a]phenanthren-17-yl]hept-2-enoic acid	0.003849	-8.0213	1.08e-08	7.9675	Yes	Downregulated at Day 30
Ethionamide	0.0041175	-7.924	1.09e-08	7.9643	Yes	Downregulated at Day 30
Leucic acid, L-	295.79	8.2085	1.14e-08	7.9428	Yes	Upregulated at Day 30
6-Chloro-4-oxo-1,4-dihydroquinoline-2-carboxylic acid	0.0034866	-8.164	1.15e-08	7.9408	Yes	Downregulated at Day 30
3-(4-Ethyl-1-methyl-5-oxo-4,5-dihydro-1H-1,2,4-triazol-3-YL)-N~1~-propyltetrahydro-1(2H)-pyridinecarboxamide	0.0054293	-7.525	1.2e-08	7.9224	Yes	Downregulated at Day 30
3,3'-Dimethoxybenzidine	0.0014089	-9.4712	1.22e-08	7.913	Yes	Downregulated at Day 30
5-Methylcytosine	956.46	9.9016	1.38e-08	7.8606	Yes	Upregulated at Day 30
4-Nitrophenol	0.0053653	-7.5421	1.38e-08	7.8606	Yes	Downregulated at Day 30
Kinetin	0.0034995	-8.1587	1.39e-08	7.8555	Yes	Downregulated at Day 30
Levoglucosan	0.0038558	-8.0188	1.44e-08	7.8431	Yes	Downregulated at Day 30
5-acetyl-2,6-dimethyl-2,3-dihydro-1H-pyridin-4-one	0.0048165	-7.6978	1.44e-08	7.8431	Yes	Downregulated at Day 30
Creatinolfosfate	430.16	8.7487	1.51e-08	7.821	Yes	Upregulated at Day 30
L-Asparagine	0.0070001	-7.1584	1.6e-08	7.7955	Yes	Downregulated at Day 30
Tromethamine	0.0039339	-7.9898	1.64e-08	7.7864	Yes	Downregulated at Day 30
(3beta,5alpha,9alpha,22E,24R)-3,5,9-Trihydroxy-23-methylergosta-7,22-dien-6-one	390.8	8.6103	1.71e-08	7.7659	Yes	Upregulated at Day 30
N-(beta-Oxooctan-1-oyl)homoserine lactone	0.0060191	-7.3762	1.72e-08	7.765	Yes	Downregulated at Day 30
4,8,12,16-Tetramethylheptadecan-4-olide	1097.1	10.1	1.74e-08	7.76	Yes	Upregulated at Day 30
2-Ethylhexanoic acid	271.99	8.0874	1.76e-08	7.7545	Yes	Upregulated at Day 30
O6-CM-dG	0.0027668	-8.4976	1.78e-08	7.7493	Yes	Downregulated at Day 30
7-Hydroxy-3,5-dimethyl-1H-isochromen-1-one	0.0024009	-8.7022	1.8e-08	7.7435	Yes	Downregulated at Day 30
1-Acetylpiperidine	0.0061018	-7.3566	1.8e-08	7.7435	Yes	Downregulated at Day 30
Iminobispropanoic acid	0.0067107	-7.2193	1.8e-08	7.7435	Yes	Downregulated at Day 30
[5-(3-methylphenyl)-1H-pyrazol-4-yl]methanamine	449.97	8.8137	1.9e-08	7.722	Yes	Upregulated at Day 30
Leucyl-Valine	0.0069479	-7.1692	1.93e-08	7.7146	Yes	Downregulated at Day 30
N-Cyclohexyl-1-ethyl-1H-pyrazole-5-carboxamide	273.3	8.0943	2.08e-08	7.6811	Yes	Upregulated at Day 30
4-Hydroxybenzenesulfonic acid	0.0044061	-7.8263	2.1e-08	7.6783	Yes	Downregulated at Day 30
Ranitidine	772.67	9.5937	2.12e-08	7.6736	Yes	Upregulated at Day 30
Prolyl-Alanine	291.2	8.1859	2.12e-08	7.6736	Yes	Upregulated at Day 30
6-(3-Tert-butyl-1,2,4-oxadiazol-5-YL)-2-methyl-2,3-dihydropyridazin-3-one	0.0049606	-7.6553	2.12e-08	7.6736	Yes	Downregulated at Day 30
Phthalic anhydride	0.0060614	-7.3661	2.12e-08	7.6736	Yes	Downregulated at Day 30
Quinolinic acid	0.0017627	-9.148	2.29e-08	7.6409	Yes	Downregulated at Day 30
8-Hydroxyquinoline-5-carbaldehyde	0.0021546	-8.8584	2.31e-08	7.6362	Yes	Downregulated at Day 30
N-benzylideneaniline N-oxide	0.0056199	-7.4752	2.31e-08	7.6362	Yes	Downregulated at Day 30
GlyTouCan:G76616MW	0.0068211	-7.1958	2.31e-08	7.6362	Yes	Downregulated at Day 30
N-Acetyl-L-phenylalanine	0.0024981	-8.6449	2.34e-08	7.6308	Yes	Downregulated at Day 30
1-(1H-indol-3-yl)-6,7-dimethoxy-1,2,3,4-tetrahydroisoquinoline	0.005141	-7.6037	2.48e-08	7.6053	Yes	Downregulated at Day 30
N,N,N',N'-Tetramethyl-P-phenylenediamine	0.0057686	-7.4376	2.48e-08	7.6053	Yes	Downregulated at Day 30
1-Naphthaleneacetic acid	469.75	8.8757	2.57e-08	7.5896	Yes	Upregulated at Day 30
N-a-Acetyl-L-arginine	0.0011632	-9.7476	2.58e-08	7.5892	Yes	Downregulated at Day 30
p-Hydroxybenzalacetone	0.0029014	-8.429	2.66e-08	7.5755	Yes	Downregulated at Day 30
Dihydrotestosterone	1231.9	10.267	2.79e-08	7.5541	Yes	Upregulated at Day 30
Maltol	0.0031189	-8.3248	2.79e-08	7.5541	Yes	Downregulated at Day 30
4-Hydroxy-6-methoxyquinoline-3-carboxylic acid	0.005576	-7.4866	2.79e-08	7.5541	Yes	Downregulated at Day 30
Citramalic acid	0.0071958	-7.1186	2.83e-08	7.5485	Yes	Downregulated at Day 30
2-(2-Aminoethyl)-1,2,4-oxadiazolidine-3,5-dione	0.0065436	-7.2557	3.04e-08	7.5169	Yes	Downregulated at Day 30
Isovalerophenone	932.46	9.8649	3.23e-08	7.4906	Yes	Upregulated at Day 30
Cyclic GMP	0.0045859	-7.7686	3.24e-08	7.4898	Yes	Downregulated at Day 30
Pseudouridine	0.00615	-7.3452	3.37e-08	7.4728	Yes	Downregulated at Day 30
Cyclohexanecarboxylic acid, 1,3,5-trihydroxy-4-((3-(4-hydroxyphenyl)-1-oxo-2-propenyl)oxy)-, (1alpha,3alpha,4alpha,5beta)-	779.49	9.6064	3.37e-08	7.4719	Yes	Upregulated at Day 30
O-Methoxycinnamaldehyde, (E)-	319.5	8.3197	3.46e-08	7.4607	Yes	Upregulated at Day 30
Hydroquinone	0.0066294	-7.2369	3.51e-08	7.4552	Yes	Downregulated at Day 30
7-(Methylsulfinyl)heptylamine	648.19	9.3403	3.91e-08	7.4083	Yes	Upregulated at Day 30
(5-(3,4-dimethylphenyl)-1H-pyrazol-4-yl)methanamine	303	8.2432	4.04e-08	7.3933	Yes	Upregulated at Day 30
Cyromazine	463.7	8.857	4.11e-08	7.3857	Yes	Upregulated at Day 30
Caffeine	0.0031285	-8.3203	4.15e-08	7.3816	Yes	Downregulated at Day 30
Ethoxyquin	405.85	8.6648	4.3e-08	7.3668	Yes	Upregulated at Day 30
N-Methylaniline	0.0066583	-7.2306	4.31e-08	7.3651	Yes	Downregulated at Day 30
N-Cyclopropyl-2-(7-methyl-3-oxo-3,4-dihydro-2H-1,4-benzoxazin-4-YL)acetamide	0.0056293	-7.4728	4.39e-08	7.3573	Yes	Downregulated at Day 30
4-methoxy-N-(propan-2-yl)piperidine-1-carboxamide	1681.6	10.716	4.55e-08	7.3422	Yes	Upregulated at Day 30
4-Hydroxybenzaldehyde	0.0035783	-8.1265	4.59e-08	7.338	Yes	Downregulated at Day 30
cis,cis-Muconic acid	0.0046996	-7.7332	4.68e-08	7.3302	Yes	Downregulated at Day 30
2-Ethyl-[1,2,4]triazolo[1,5-a]pyridin-8-amine	401.18	8.6481	4.74e-08	7.3241	Yes	Upregulated at Day 30
9-(n-Butyl)-6-thioguanine	0.0045464	-7.7811	4.74e-08	7.3241	Yes	Downregulated at Day 30
10-Undecen-1-ol	570.44	9.1559	4.77e-08	7.3217	Yes	Upregulated at Day 30
Azelaic acid	1004.8	9.9727	4.97e-08	7.3032	Yes	Upregulated at Day 30
N-ethyl-5-methyl-1H-indole-2-carboxamide	526.63	9.0406	5.08e-08	7.2944	Yes	Upregulated at Day 30
4-Amino-6-(tert-butylamino)-1,3,5-triazin-2-ol	0.0046031	-7.7632	5.6e-08	7.252	Yes	Downregulated at Day 30
Ethcathinone	571.48	9.1586	5.63e-08	7.2491	Yes	Upregulated at Day 30
Thunalbene	325.81	8.3479	5.63e-08	7.2491	Yes	Upregulated at Day 30
N-Demethoxylinuron	0.0021611	-8.854	5.74e-08	7.2409	Yes	Downregulated at Day 30
Sebacic acid	291.22	8.1859	5.77e-08	7.2389	Yes	Upregulated at Day 30
CID 7010531	0.0070278	-7.1527	5.85e-08	7.233	Yes	Downregulated at Day 30
2-Hydroxyethanesulfonate	282.73	8.1433	6.07e-08	7.2169	Yes	Upregulated at Day 30
L-Cysteine	91.921	6.5223	6.59e-08	7.1812	Yes	Upregulated at Day 30
Propanil	0.0044465	-7.8131	6.93e-08	7.1591	Yes	Downregulated at Day 30
Abruquinone B	0.00033612	-11.539	6.99e-08	7.1555	Yes	Downregulated at Day 30
Gamma-Dodecalactone	937.98	9.8734	7.31e-08	7.1358	Yes	Upregulated at Day 30
Butanal	0.0041884	-7.8994	7.4e-08	7.131	Yes	Downregulated at Day 30
N-benzylformamide	0.0048438	-7.6896	8.17e-08	7.0879	Yes	Downregulated at Day 30
2-[(2,6-Dioxocyclohexyl)methyl]cyclohexane-1,3-dione	0.0049391	-7.6615	8.17e-08	7.0879	Yes	Downregulated at Day 30
Isoleucine	343.95	8.4261	8.23e-08	7.0845	Yes	Upregulated at Day 30
Tetrahydrozoline	342.46	8.4198	8.83e-08	7.054	Yes	Upregulated at Day 30
1,3-Dicyclohexylurea	0.003546	-8.1396	9.13e-08	7.0397	Yes	Downregulated at Day 30
(S)-2-Amino-2-methyl-4-phosphonobutanoic acid	0.0063096	-7.3082	9.69e-08	7.0139	Yes	Downregulated at Day 30
TRIETHYLENE GLYCOL	0.0058959	-7.4061	1.04e-07	6.9847	Yes	Downregulated at Day 30
Ethyl 4-(2,3-dihydroindol-1-yl)-[1,2]oxazolo[5,4-d]pyrimidine-3-carboxylate	0.004972	-7.652	1.08e-07	6.9675	Yes	Downregulated at Day 30
Propanenitrile, 3-[(2-hydroxyethyl)phenylamino]-	303.52	8.2456	1.1e-07	6.9569	Yes	Upregulated at Day 30
Ferulic acid	0.0057995	-7.4299	1.18e-07	6.9268	Yes	Downregulated at Day 30
1-Aminocyclohexanecarboxylic acid	0.0061581	-7.3433	1.24e-07	6.9051	Yes	Downregulated at Day 30
(1S,5R)-8-Methyl-8-Azabicyclo(3.2.1)Octan-3-Ol	427.57	8.74	1.3e-07	6.8862	Yes	Upregulated at Day 30
4-Hydroxydiphenylamine	519.52	9.021	1.33e-07	6.8753	Yes	Upregulated at Day 30
Nicotine 1'-N-oxide	0.0040609	-7.944	1.45e-07	6.8372	Yes	Downregulated at Day 30
(+-)-3-(4-Hydroxyphenyl)lactic acid	0.1164	-3.1028	1.48e-07	6.8309	Yes	Downregulated at Day 30
2-Amino-4-methoxy-6-methyl-1,3,5-triazine	0.003256	-8.2627	1.79e-07	6.7484	Yes	Downregulated at Day 30
Diethyl phthalic acid	0.0071501	-7.1278	2.04e-07	6.6908	Yes	Downregulated at Day 30
Biotin	0.052088	-4.2629	2.06e-07	6.6857	Yes	Downregulated at Day 30
1H-Pyrrolo[2,3-b]pyridine-3-carbaldehyde	101.62	6.667	2.27e-07	6.6437	Yes	Upregulated at Day 30
Pipecolic acid	68.613	6.1004	2.67e-07	6.5731	Yes	Upregulated at Day 30
1-Naphthol	311.77	8.2843	2.87e-07	6.5426	Yes	Upregulated at Day 30
Furfurylamine	75.784	6.2438	3.08e-07	6.5116	Yes	Upregulated at Day 30
1,9-Dihydro-9-(1-methylethyl)-6H-purine-6-thione	0.0040806	-7.937	3.82e-07	6.4184	Yes	Downregulated at Day 30
Proline	73.409	6.1979	4.22e-07	6.3746	Yes	Upregulated at Day 30
Isonicotinamide	0.0058107	-7.4271	4.92e-07	6.3082	Yes	Downregulated at Day 30
N,N-Dimethylaniline	0.0016924	-9.2067	5.28e-07	6.2772	Yes	Downregulated at Day 30
3-Cyclohexylaminopropionic acid	467.48	8.8687	5.31e-07	6.2748	Yes	Upregulated at Day 30
3-(Difluoromethyl)-1-methyl-1H-pyrazole-4-carboxylic acid	0.005921	-7.4	5.36e-07	6.2706	Yes	Downregulated at Day 30
3-Methylindole	197.88	7.6285	7.26e-07	6.1391	Yes	Upregulated at Day 30
6-(ethoxymethyl)-2-(methylthio)pyrimidin-4(3H)-one	0.0047804	-7.7087	7.38e-07	6.1317	Yes	Downregulated at Day 30
N-(6,7-dihydro-4H-pyrano[4,3-d]thiazol-2-yl)thiophene-2-carboxamide	0.0055702	-7.4881	8.55e-07	6.068	Yes	Downregulated at Day 30
Cyclohexylamine	11.002	3.4597	8.62e-07	6.0644	Yes	Upregulated at Day 30
2-(Methylthio)benzothiazole	0.0062607	-7.3195	9.65e-07	6.0156	Yes	Downregulated at Day 30
Sulcatone	0.0062765	-7.3158	1.18e-06	5.9277	Yes	Downregulated at Day 30
Isoleucyl-Isoleucine	120.97	6.9186	1.28e-06	5.8933	Yes	Upregulated at Day 30
Succinic acid semialdehyde	0.057714	-4.1149	1.28e-06	5.8933	Yes	Downregulated at Day 30
8-Acetamido-2-methyl-7-oxononanoic acid	694.49	9.4398	1.31e-06	5.8839	Yes	Upregulated at Day 30
Scopoletin	28.907	4.8533	1.45e-06	5.8385	Yes	Upregulated at Day 30
Triallyl cyanurate	0.0031914	-8.2916	1.49e-06	5.8274	Yes	Downregulated at Day 30
6-Methoxy-8-quinolinamine	360.8	8.4951	1.72e-06	5.7638	Yes	Upregulated at Day 30
1-Cyclohexyl-3-((1-(hydroxymethyl)cyclopropyl)methyl)urea	0.0030427	-8.3605	1.73e-06	5.7625	Yes	Downregulated at Day 30
Ethanone, 1-(1H-indol-1-yl)-	1976.1	10.948	1.85e-06	5.7328	Yes	Upregulated at Day 30
Fingolimod phosphate	0.011441	-6.4496	1.97e-06	5.7065	Yes	Downregulated at Day 30
Caprylic acid	2040.1	10.994	2.49e-06	5.6035	Yes	Upregulated at Day 30
Methylmalonic acid	0.035839	-4.8023	2.73e-06	5.5637	Yes	Downregulated at Day 30
Decylamine	0.04401	-4.506	2.75e-06	5.5608	Yes	Downregulated at Day 30
2-(4-Methoxyphenyl)-2-piperidin-1-ylethanamine	0.30916	-1.6936	3.1e-06	5.5091	Yes	Downregulated at Day 30
2',3'-Dihydro-2',3'-dihydroxysafrole	0.0082405	-6.9231	3.29e-06	5.4824	Yes	Downregulated at Day 30
2-(1-hydroxyethyl)-4-(2-hydroxypropyl)-2H-furan-5-one	35.448	5.1476	3.64e-06	5.4394	Yes	Upregulated at Day 30
(1R,2E,7R,10E,12S,13S,15R)-12,15-dihydroxy-7-methyl-8-oxabicyclo[11.3.0]hexadeca-2,10-dien-9-one	0.11244	-3.1528	3.73e-06	5.4281	Yes	Downregulated at Day 30
Heptaminol	61.514	5.9429	4.19e-06	5.3777	Yes	Upregulated at Day 30
Asparaginylarginine	0.064622	-3.9518	4.57e-06	5.3399	Yes	Downregulated at Day 30
Pyroglutamic acid	293.8	8.1987	4.63e-06	5.3349	Yes	Upregulated at Day 30
Acetylenedicarboxylic acid	778.67	9.6049	4.63e-06	5.3345	Yes	Upregulated at Day 30
3-Ethyl-3'-(2-fluorophenyl)-5,5'-bi-1,2,4-oxadiazole	0.02951	-5.0827	5.38e-06	5.2692	Yes	Downregulated at Day 30
2-Hydroxyhexadecanoic acid	0.00092487	-10.078	5.73e-06	5.2419	Yes	Downregulated at Day 30
4-Butylmorpholine	0.23805	-2.0707	6.22e-06	5.206	Yes	Downregulated at Day 30
Protocatechuic acid	0.079431	-3.6542	6.32e-06	5.1993	Yes	Downregulated at Day 30
Citric acid	0.2339	-2.096	6.9e-06	5.1612	Yes	Downregulated at Day 30
2-Naphthoic acid	19.544	4.2886	9.33e-06	5.0303	Yes	Upregulated at Day 30
Pregabalin	249.52	7.963	1.02e-05	4.9897	Yes	Upregulated at Day 30
1,2-Dichloroethane	87.079	6.4443	1.03e-05	4.9882	Yes	Upregulated at Day 30
4-Amino-2,2,6,6-tetramethylpiperidine	0.041847	-4.5787	1.08e-05	4.9682	Yes	Downregulated at Day 30
N-(7-Methyl-2-phenylimidazo(1,2-A)pyridin-3-YL)-3-phenylacrylamide	0.13641	-2.8739	1.17e-05	4.9318	Yes	Downregulated at Day 30
Minoxidil	0.034065	-4.8755	1.28e-05	4.8921	Yes	Downregulated at Day 30
N-(Isobutoxymethyl)acrylamide	0.19139	-2.3854	1.32e-05	4.8799	Yes	Downregulated at Day 30
Quinidine	0.033902	-4.8825	1.5e-05	4.8226	Yes	Downregulated at Day 30
Leukotriene B4	0.018388	-5.7651	1.52e-05	4.8185	Yes	Downregulated at Day 30
5,5-Dimethyl-2,4,6(1H,3H,5H)-pyrimidinetrione	0.23105	-2.1137	1.64e-05	4.7852	Yes	Downregulated at Day 30
Menadione	53.122	5.7312	1.82e-05	4.741	Yes	Upregulated at Day 30
1-(2-Hydroxyethyl)piperazine	46.374	5.5352	1.86e-05	4.7308	Yes	Upregulated at Day 30
Metamitron	12.759	3.6735	1.9e-05	4.7207	Yes	Upregulated at Day 30
Ser-Ala-Lys	6.6039	2.7233	1.9e-05	4.7205	Yes	Upregulated at Day 30
L-3-Cyanoalanine	0.006337	-7.302	2.18e-05	4.6612	Yes	Downregulated at Day 30
1-{[5-(Azepane-1-carbonyl)-1H-pyrrol-3-YL]sulfonyl}-N-(2-methylbutan-2-YL)piperidine-3-carboxamide	0.0044421	-7.8146	2.21e-05	4.6547	Yes	Downregulated at Day 30
di-N-Octyl Phthalate	0.0045993	-7.7644	2.49e-05	4.603	Yes	Downregulated at Day 30
3-dehydroshikimate	25.146	4.6523	2.54e-05	4.596	Yes	Upregulated at Day 30
Pentobarbital	0.018685	-5.742	2.83e-05	4.5485	Yes	Downregulated at Day 30
Epsilon-caprolactam	0.0062572	-7.3203	2.91e-05	4.536	Yes	Downregulated at Day 30
4-Methyl-piperidin-(2E)-ylideneamine	0.070401	-3.8283	2.98e-05	4.5262	Yes	Downregulated at Day 30
Nanofin	7.6672	2.9387	2.98e-05	4.5262	Yes	Upregulated at Day 30
Tribenzylamine N-oxide	0.22412	-2.1577	3.3e-05	4.4816	Yes	Downregulated at Day 30
2-Aminotetradecane-1,3-diol	0.076788	-3.703	5.29e-05	4.2763	Yes	Downregulated at Day 30
Everninic Acid	475.08	8.892	5.49e-05	4.2603	Yes	Upregulated at Day 30
3-Pyroglutamylthiazolidine-4-carboxylic acid	0.32631	-1.6157	6.94e-05	4.1587	Yes	Downregulated at Day 30
Alprazolam	0.063272	-3.9823	8.38e-05	4.0769	Yes	Downregulated at Day 30
4-Acetyl-6-tert-butyl-1,1-dimethylindane	0.0071424	-7.1294	9.72e-05	4.0124	Yes	Downregulated at Day 30
Orcinol	155.94	7.2848	9.9e-05	4.0045	Yes	Upregulated at Day 30
Nitrofurantoin	0.05428	-4.2034	0.00010043	3.9981	Yes	Downregulated at Day 30
4-{1H,2H,3H,3AH,4H,5H-Pyrrolo[1,2-A]quinoxalin-5-YL}-N-butyl-4-oxobutanamide	0.07165	-3.8029	0.0001048	3.9796	Yes	Downregulated at Day 30
Lauryldiethanolamine	0.010846	-6.5267	0.00010656	3.9724	Yes	Downregulated at Day 30
1-(2-Hydroxyethyl)-2-pyrrolidinone	0.033302	-4.9082	0.00010801	3.9666	Yes	Downregulated at Day 30
Isobutyric acid	0.032726	-4.9334	0.00011075	3.9556	Yes	Downregulated at Day 30
7-[(6-Methoxypyridin-2-YL)methyl]-2-methyl-2H,3H,5H,6H,7H,8H,9H-[1,2,4]triazolo[4,3-D][1,4]diazepin-3-one	0.09641	-3.3747	0.00011166	3.9521	Yes	Downregulated at Day 30
4,6-Dimethyl-1,2,4-triazine-3,5(2H,4H)-dione	242.18	7.9199	0.00011248	3.9489	Yes	Upregulated at Day 30
4-Methylumbelliferone	144.05	7.1704	0.00012948	3.8878	Yes	Upregulated at Day 30
5-Aminoimidazole-4-carboxamide-1-b-D-Ribofuranosyl 5'-Monophosphate	204.65	7.677	0.00013973	3.8547	Yes	Upregulated at Day 30
Conessine	0.033614	-4.8948	0.00015241	3.817	Yes	Downregulated at Day 30
Chlorpropamide	212.2	7.7293	0.00016107	3.793	Yes	Upregulated at Day 30
Malic acid	0.020344	-5.6193	0.00019295	3.7146	Yes	Downregulated at Day 30
Punctaporonin B	0.040057	-4.6418	0.00019785	3.7037	Yes	Downregulated at Day 30
Butalbital	0.096979	-3.3662	0.00019806	3.7032	Yes	Downregulated at Day 30
Methylglutaric acid	0.011792	-6.4061	0.00021232	3.673	Yes	Downregulated at Day 30
Betaine chloride	0.044025	-4.5055	0.00021232	3.673	Yes	Downregulated at Day 30
Oxypurinol	0.024786	-5.3343	0.00022723	3.6435	Yes	Downregulated at Day 30
N-(1,3-dimethyl-2,6-dioxo-1,2,3,6-tetrahydropyrimidin-4-yl)-2-methoxyacetamide	0.022183	-5.4944	0.00023942	3.6208	Yes	Downregulated at Day 30
Adenine	0.027378	-5.1909	0.0002536	3.5958	Yes	Downregulated at Day 30
D-Ribose 5-phosphate	0.011083	-6.4955	0.00030667	3.5133	Yes	Downregulated at Day 30
Methylnoradrenaline	32.58	5.0259	0.00030882	3.5103	Yes	Upregulated at Day 30
1-Aminocyclopropanecarboxylic acid	0.16946	-2.561	0.00031958	3.4954	Yes	Downregulated at Day 30
Citrinin	0.024347	-5.3601	0.00032418	3.4892	Yes	Downregulated at Day 30
1-(1-Hydroxy-7-azaspiro[3.5]non-7-yl)-3-methoxy-1-propanone	0.099845	-3.3242	0.00033853	3.4704	Yes	Downregulated at Day 30
2-Isopropylphenol	283.86	8.149	0.00033924	3.4695	Yes	Upregulated at Day 30
Ornidazole	0.064506	-3.9544	0.00033924	3.4695	Yes	Downregulated at Day 30
2,4,6-Trimethylpyridine	217.55	7.7652	0.00040572	3.3918	Yes	Upregulated at Day 30
Taurine	79.734	6.3171	0.00047164	3.3264	Yes	Upregulated at Day 30
N-[(E)-1,3-dihydroxydodec-4-en-2-yl]butanamide	0.03093	-5.0148	0.00048858	3.3111	Yes	Downregulated at Day 30
Aminosalicylic Acid	101.31	6.6626	0.00052069	3.2834	Yes	Upregulated at Day 30
p-Aminobenzoic acid	111.88	6.8058	0.00052615	3.2789	Yes	Upregulated at Day 30
N-[(3s)-2-Oxotetrahydrofuran-3-Yl]butanamide	14.934	3.9006	0.00062364	3.2051	Yes	Upregulated at Day 30
[3-hydroxy-2-methyl-4-(7-oxofuro[3,2-g]chromen-9-yl)oxybutan-2-yl] (Z)-2-methylbut-2-enoate	0.11668	-3.0994	0.00070078	3.1544	Yes	Downregulated at Day 30
2,5-Diaminotoluene	49.181	5.62	0.00073926	3.1312	Yes	Upregulated at Day 30
beta-Alanine	6.6013	2.7228	0.00074028	3.1306	Yes	Upregulated at Day 30
Methyl behenate	0.13468	-2.8924	0.00087905	3.056	Yes	Downregulated at Day 30
Urocanic acid	34.476	5.1075	0.00092565	3.0336	Yes	Upregulated at Day 30
Dihydrothymine	82.574	6.3676	0.0010495	2.979	Yes	Upregulated at Day 30
Niacinamide	104.72	6.7104	0.0010903	2.9624	Yes	Upregulated at Day 30
Phosphate	5255.7	12.36	0.0011443	2.9415	Yes	Upregulated at Day 30
N-Acetylhistamine	0.036256	-4.7856	0.0012213	2.9132	Yes	Downregulated at Day 30
Lactic acid	0.040874	-4.6127	0.0012831	2.8917	Yes	Downregulated at Day 30
2-[5-[1-[(5-methylthiophen-2-yl)methyl]piperidin-4-yl]-1H-1,2,4-triazol-3-yl]pyrazine	0.084344	-3.5676	0.0013051	2.8844	Yes	Downregulated at Day 30
Glu-Pro-Gly	0.13134	-2.9287	0.0014546	2.8373	Yes	Downregulated at Day 30
N-Acetyl-Leu	53.964	5.7539	0.0015565	2.8079	Yes	Upregulated at Day 30
3-Methyl-2-pyrazolin-5-one	95.351	6.5752	0.0015787	2.8017	Yes	Upregulated at Day 30
Phenylurea	12097	13.562	0.0020784	2.6823	Yes	Upregulated at Day 30
Argininosuccinic acid	43.681	5.4489	0.0021293	2.6718	Yes	Upregulated at Day 30
(2S)-3-hydroxy-2-[[(2S)-pyrrolidin-1-ium-2-carbonyl]amino]propanoate	0.091274	-3.4537	0.0021293	2.6718	Yes	Downregulated at Day 30
3-Pyridinecarbonitrile, 1,2-dihydro-6-hydroxy-1,4-dimethyl-2-oxo-	2714.6	11.407	0.0022892	2.6403	Yes	Upregulated at Day 30
Propenylacrylic Acid	3079.7	11.589	0.0025104	2.6002	Yes	Upregulated at Day 30
6-Phosphogluconic acid	0.046952	-4.4127	0.0027301	2.5638	Yes	Downregulated at Day 30
4-Pyridoxic acid	27.392	4.7757	0.003308	2.4804	Yes	Upregulated at Day 30
Palmitoyl Serinol	0.050616	-4.3043	0.0034363	2.4639	Yes	Downregulated at Day 30
2,2'-(Tetradecylimino)bis(ethanol)	0.0021391	-8.8687	0.0038995	2.409	Yes	Downregulated at Day 30
2,2-Dimethylsuccinic acid	1327.8	10.375	0.0042578	2.3708	Yes	Upregulated at Day 30
2-Aminoethyl (2-hydroxy-3-pentadecoxypropyl) hydrogen phosphate	1139.9	10.155	0.0045393	2.343	Yes	Upregulated at Day 30
Oseltamivir	0.31305	-1.6755	0.0050501	2.2967	Yes	Downregulated at Day 30
1,5-Dipyridin-3-ylpenta-1,4-dien-3-one	378.55	8.5643	0.0053138	2.2746	Yes	Upregulated at Day 30
Xanthurenic acid	196.71	7.6199	0.0053867	2.2687	Yes	Upregulated at Day 30
3, 4 Dihydroxy phenyl alanine	0.005052	-7.6289	0.0055655	2.2545	Yes	Downregulated at Day 30
D-Alanyl-D-alanine	0.10359	-3.271	0.0055655	2.2545	Yes	Downregulated at Day 30
Umbelliferone	0.48281	-1.0505	0.0055655	2.2545	Yes	Downregulated at Day 30
Betaine	0.00023699	-12.043	0.0056622	2.247	Yes	Downregulated at Day 30
1,2-Cyclohexanedione	0.001388	-9.4928	0.005752	2.2402	Yes	Downregulated at Day 30
Cyanoacetic acid	0.0053652	-7.5422	0.0057615	2.2395	Yes	Downregulated at Day 30
5-(3-Fluorophenyl)-1H-pyrazol-3-amine	0.0009079	-10.105	0.0057875	2.2375	Yes	Downregulated at Day 30
Leucine	1721.3	10.749	0.0058859	2.2302	Yes	Upregulated at Day 30
1-Benzylimidazole	1620.1	10.662	0.0059713	2.2239	Yes	Upregulated at Day 30
5-Benzoyl-N-(butan-2-YL)-4H,5H,6H,7H-thieno[3,2-C]pyridine-2-carboxamide	0.0071277	-7.1323	0.0060051	2.2215	Yes	Downregulated at Day 30
1,3-dimethyl-8-piperidin-1-yl-7H-purine-2,6-dione	390.43	8.6089	0.0062402	2.2048	Yes	Upregulated at Day 30
2-Methyl-8-hydroxyquinoline	562.92	9.1368	0.0062756	2.2023	Yes	Upregulated at Day 30
4-Amino-m-cresol	959.11	9.9056	0.0064443	2.1908	Yes	Upregulated at Day 30
3-Hydroxypyridine-2-methanol	0.099294	-3.3321	0.0065035	2.1869	Yes	Downregulated at Day 30
Lauric aciddiethanolamide	0.16296	-2.6174	0.0065982	2.1806	Yes	Downregulated at Day 30
Asparaginyl-Lysine	148.95	7.2187	0.0070177	2.1538	Yes	Upregulated at Day 30
Monooctyl phthalate	0.0026049	-8.5846	0.007635	2.1172	Yes	Downregulated at Day 30
NAGly 17:1/14:0	0.0027739	-8.4939	0.007996	2.0971	Yes	Downregulated at Day 30
N-alpha-Acetyl-L-lysine	0.0039756	-7.9746	0.0083976	2.0758	Yes	Downregulated at Day 30
4-Hydroxy-2-(hydroxymethyl)-5-methyl-3(2H)-furanone	0.00073584	-10.408	0.0087944	2.0558	Yes	Downregulated at Day 30
N-[(5-phenylfuran-2-yl)methyl]propan-1-amine	0.053091	-4.2354	0.0087944	2.0558	Yes	Downregulated at Day 30
1-Aminocyclobutanecarboxylic acid	0.0018293	-9.0945	0.0090783	2.042	Yes	Downregulated at Day 30
Indole-4-carboxaldehyde	147.01	7.1998	0.0090783	2.042	Yes	Upregulated at Day 30
Cotinine	0.0047735	-7.7107	0.0091682	2.0377	Yes	Downregulated at Day 30
CID 790	0.001167	-9.743	0.0092545	2.0336	Yes	Downregulated at Day 30
4,6-dimethyl-N-(4-methylpyrimidin-2-yl)quinazolin-2-amine	382.34	8.5787	0.0093496	2.0292	Yes	Upregulated at Day 30
N-Acetyl-DL-serine	134.45	7.0709	0.0098444	2.0068	Yes	Upregulated at Day 30
4-Acetamidobutanoic acid	146.72	7.197	0.0099008	2.0043	Yes	Upregulated at Day 30
15-KETE	794.67	9.6342	0.010042	1.9982	Yes	Upregulated at Day 30
Deoxypeganine	346.39	8.4363	0.010318	1.9864	Yes	Upregulated at Day 30
4-oxo-2-Nonenal-d3	107.02	6.7417	0.010428	1.9818	Yes	Upregulated at Day 30
Adipic dihydrazide	143.91	7.169	0.010446	1.981	Yes	Upregulated at Day 30
Isovalerylglycine	0.0018201	-9.1018	0.011027	1.9575	Yes	Downregulated at Day 30
Furegrelate	145.4	7.1839	0.011279	1.9477	Yes	Upregulated at Day 30
1-(2-Hydroxyethyl)-2,2,6,6-tetramethyl-4-hydroxypiperidine	0.001648	-9.2451	0.011305	1.9467	Yes	Downregulated at Day 30
Adipic acid	0.0036826	-8.085	0.011323	1.946	Yes	Downregulated at Day 30
alpha-Phenyl-2-piperidineacetamide	0.0045162	-7.7907	0.011323	1.946	Yes	Downregulated at Day 30
3-Methylquinoxalin-2-ol	204.08	7.673	0.01139	1.9435	Yes	Upregulated at Day 30
Thymidine	0.011226	-6.477	0.01139	1.9435	Yes	Downregulated at Day 30
Ethyl vanillate	390.8	8.6103	0.011678	1.9326	Yes	Upregulated at Day 30
N-[2-[5-(methoxymethyl)-1,2,4-oxadiazol-3-yl]ethyl]cyclobutanecarboxamide	160.07	7.3226	0.011921	1.9237	Yes	Upregulated at Day 30
7-hydroxy-5-oxo-N-(1-(pyridin-4-yl)ethyl)-4,5-dihydrothieno[3,2-b]pyridine-6-carboxamide	0.0032657	-8.2584	0.012121	1.9165	Yes	Downregulated at Day 30
Indoline	0.0046638	-7.7443	0.012403	1.9065	Yes	Downregulated at Day 30
beta-Glycerophosphoric acid	0.0063115	-7.3078	0.012517	1.9025	Yes	Downregulated at Day 30
Streptochlorin	0.009346	-6.7414	0.012881	1.8901	Yes	Downregulated at Day 30
Fosfosal	0.0047239	-7.7258	0.012915	1.8889	Yes	Downregulated at Day 30
3-(3-Fluorophenyl)-5-(pyrrolidine-1-carbonyl)-1,2-thiazole	89.968	6.4913	0.01321	1.8791	Yes	Upregulated at Day 30
2-Methylindoline	0.016908	-5.8861	0.013331	1.8752	Yes	Downregulated at Day 30
N-(2H-1,3-Benzodioxol-5-YL)-2-[4-ethyl-2-(morpholin-4-YL)-6-oxo-1,6-dihydropyrimidin-1-YL]acetamide	0.0028781	-8.4407	0.013367	1.874	Yes	Downregulated at Day 30
(7Z,10Z,13Z)-N-(1,3-dihydroxyoctan-2-yl)hexadeca-7,10,13-trienamide	0.0056821	-7.4594	0.01371	1.863	Yes	Downregulated at Day 30
Hinesol	77.935	6.2842	0.014419	1.8411	Yes	Upregulated at Day 30
2-aminoethyl [2-hydroxy-3-[(Z)-tetradec-9-enoxy]propyl] hydrogen phosphate	393.38	8.6198	0.014599	1.8357	Yes	Upregulated at Day 30
Inosine	0.0036253	-8.1077	0.014804	1.8296	Yes	Downregulated at Day 30
1-methyl-4-phenyl-1H-pyrrole-2-carboxylic acid	93.959	6.554	0.015249	1.8168	Yes	Upregulated at Day 30
5-methyl-N-(4-methylphenyl)spiro[6,7-dihydro-1H-imidazo[4,5-c]pyridine-4,3'-pyrrolidine]-1'-carboxamide	0.014679	-6.0901	0.015301	1.8153	Yes	Downregulated at Day 30
Methylphenidate	0.012207	-6.3562	0.015399	1.8125	Yes	Downregulated at Day 30
2-Amino-5-Nitrophenol	318.69	8.316	0.015943	1.7974	Yes	Upregulated at Day 30
1,4-Dihydro-4-oxo-6-(phenylmethyl)-3-pyridinecarboxamide	107.32	6.7457	0.016303	1.7877	Yes	Upregulated at Day 30
N-(2,3-Dihydro-1,4-benzodioxin-6-YL)-2-[4-ethyl-2-(morpholin-4-YL)-6-oxo-1,6-dihydropyrimidin-1-YL]acetamide	0.0032623	-8.2599	0.016685	1.7777	Yes	Downregulated at Day 30
Hyodeoxycholic acid	0.0059642	-7.3895	0.017029	1.7688	Yes	Downregulated at Day 30
Isocarboxazid	116.96	6.8698	0.017029	1.7688	Yes	Upregulated at Day 30
N-(1-Ethyl-1H-pyrazol-3-YL)-2,5-dimethylbenzamide	111.03	6.7949	0.017029	1.7688	Yes	Upregulated at Day 30
Dipropylamine	0.018351	-5.768	0.01703	1.7688	Yes	Downregulated at Day 30
Uracil	0.0044851	-7.8006	0.01763	1.7538	Yes	Downregulated at Day 30
3-Hydroxyvalproic acid	65.063	6.0238	0.01763	1.7538	Yes	Upregulated at Day 30
1-Methoxy-4-(2-propenyl)benzene	217.4	7.7642	0.017862	1.7481	Yes	Upregulated at Day 30
P-Toluenesulfonamide	0.013499	-6.211	0.017862	1.7481	Yes	Downregulated at Day 30
Indoleacetyl phenylalanine	0.014355	-6.1223	0.018265	1.7384	Yes	Downregulated at Day 30
8-Hydroxy-9,10-epoxystearic acid	0.015803	-5.9837	0.019208	1.7165	Yes	Downregulated at Day 30
Asparaginyl-Threonine	0.018868	-5.7279	0.019508	1.7098	Yes	Downregulated at Day 30
Posaconazole	0.0082553	-6.9205	0.019674	1.7061	Yes	Downregulated at Day 30
Octadecylamine	0.021534	-5.5372	0.020362	1.6912	Yes	Downregulated at Day 30
Succinylacetone	0.010492	-6.5746	0.020761	1.6827	Yes	Downregulated at Day 30
Ifenprodil	0.014552	-6.1026	0.020763	1.6827	Yes	Downregulated at Day 30
(Z)-Resveratrol	0.0093902	-6.7346	0.02093	1.6792	Yes	Downregulated at Day 30
Meconine	0.015329	-6.0276	0.021746	1.6626	Yes	Downregulated at Day 30
Hypnophilin	0.020478	-5.6097	0.022076	1.6561	Yes	Downregulated at Day 30
7-Ketocholesterol	0.014622	-6.0957	0.022379	1.6502	Yes	Downregulated at Day 30
Ro 64-0802	0.012631	-6.3069	0.023345	1.6318	Yes	Downregulated at Day 30
5-(2-phenylquinolin-4-yl)-1,3,4-oxadiazol-2(3H)-one	0.01663	-5.91	0.023933	1.621	Yes	Downregulated at Day 30
Phenylalanine	0.024635	-5.3431	0.024168	1.6168	Yes	Downregulated at Day 30
Methyl isobutyl ketone	0.031515	-4.9878	0.024398	1.6127	Yes	Downregulated at Day 30
D-3-Phenyllactic acidsulfate	0.010482	-6.5759	0.025026	1.6016	Yes	Downregulated at Day 30
Dodecyldimethylamine oxide	0.024406	-5.3566	0.025193	1.5987	Yes	Downregulated at Day 30
Cycluron	0.021757	-5.5224	0.025246	1.5978	Yes	Downregulated at Day 30
N-pentadecanoyl-L-Homoserine lactone	0.024435	-5.3549	0.025548	1.5926	Yes	Downregulated at Day 30
(9Z,12E)-15,16-Dihydroxyoctadeca-9,12-dienoic acid	0.011171	-6.4841	0.02658	1.5754	Yes	Downregulated at Day 30
1-Deoxy-D-xylulose 5-phosphate	0.032109	-4.9609	0.026984	1.5689	Yes	Downregulated at Day 30
1-Cyclopentyl-3-(2-oxo-1-phenylpyrrolidin-3-yl)urea	0.031781	-4.9757	0.026993	1.5688	Yes	Downregulated at Day 30
N-benzyl-N-(2-(4-isopropyl-2,2-dimethyltetrahydro-2H-pyran-4-yl)ethyl)acetamide	0.019546	-5.677	0.027661	1.5581	Yes	Downregulated at Day 30
4-[(1-Benzyl-4-piperidyl)oxy]-N~1~-isopropyltetrahydro-1(2H)-pyridinecarboxamide	0.034466	-4.8587	0.027973	1.5533	Yes	Downregulated at Day 30
3-(Trifluoromethyl)phenol	63.35	5.9853	0.030125	1.5211	Yes	Upregulated at Day 30
3,7-Dimethyl-1-propargylxanthine	0.040859	-4.6132	0.03206	1.494	Yes	Downregulated at Day 30
Dodecylamine	0.034709	-4.8485	0.032193	1.4922	Yes	Downregulated at Day 30
2-Aminoethyl [3-[(4Z,7Z,10Z,13Z)-hexadeca-4,7,10,13-tetraenoxy]-2-hydroxypropyl] hydrogen phosphate	71.473	6.1593	0.032375	1.4898	Yes	Upregulated at Day 30
3,5-difluoro-N-{[6-(morpholin-4-yl)pyridin-3-yl]methyl}benzamide	0.035245	-4.8264	0.032377	1.4898	Yes	Downregulated at Day 30
Dihexylamine	0.030137	-5.0523	0.035068	1.4551	Yes	Downregulated at Day 30
Floxuridine	0.024814	-5.3327	0.036907	1.4329	Yes	Downregulated at Day 30
Cinchonine	0.031865	-4.9719	0.037642	1.4243	Yes	Downregulated at Day 30
D-Glycerate 3-phosphate	0.018105	-5.7874	0.03767	1.424	Yes	Downregulated at Day 30
Topramezone	0.035861	-4.8015	0.038132	1.4187	Yes	Downregulated at Day 30
Adenosine	0.048228	-4.374	0.038398	1.4157	Yes	Downregulated at Day 30
Oleamide	0.051438	-4.281	0.039223	1.4065	Yes	Downregulated at Day 30
2-((4-Fluoro-1,3-benzothiazol-2-yl)(methyl)amino)acetic acid	0.05162	-4.2759	0.0395	1.4034	Yes	Downregulated at Day 30
1-Arachidonoyl-2-hydroxy-sn-glycero-3-phosphate	0.022192	-5.4938	0.040928	1.388	Yes	Downregulated at Day 30
2-Benzyl-4-chlorophenol	0.042204	-4.5665	0.040928	1.388	Yes	Downregulated at Day 30
p-Coumaraldehyde	0.019317	-5.694	0.044239	1.3542	Yes	Downregulated at Day 30
2-(4-ethyl-2-morpholin-4-yl-6-oxopyrimidin-1(6H)-yl)-N-(4-methoxyphenyl)acetamide	0.024805	-5.3332	0.046305	1.3344	Yes	Downregulated at Day 30
3'-CMP	0.032576	-4.9401	0.049487	1.3055	Yes	Downregulated at Day 30
