# Supplementary material for: Untargeted Metabolomics Reveals Metabolic Reprogramming During Viable but Non-Culturable State Formation in Aeromonas hydrophila Under Preservative Stress
Source: Foods. 2026 Apr 9;15(8):1289. doi: 10.3390/foods15081289 (PMC13114279; doi:10.3390/foods15081289)
Supplement: Supplementary file 1 [file foods-15-01289-s001.zip › Supplementary Table S4.xlsx]

## Sheet: msea_ora_result-pathway
	total	expected	hits	Raw p	Holm p	FDR
Alanine, aspartate and glutamate metabolism	28	1.12	8	7.03e-06	0.00057	0.00057
Arginine biosynthesis	14	0.562	5	0.000134	0.0107	0.00544
Purine metabolism	70	2.81	10	0.000309	0.0244	0.00834
Pyrimidine metabolism	39	1.57	7	0.000665	0.0519	0.0135
Histidine metabolism	16	0.643	4	0.00298	0.23	0.0404
Taurine and hypotaurine metabolism	8	0.321	3	0.00299	0.23	0.0404
Pantothenate and CoA biosynthesis	20	0.803	4	0.00704	0.528	0.0782
Glyoxylate and dicarboxylate metabolism	32	1.29	5	0.00772	0.571	0.0782
D-Amino acid metabolism	14	0.562	3	0.0164	1	0.134
One carbon pool by folate	26	1.04	4	0.0181	1	0.134
Butanoate metabolism	15	0.602	3	0.0199	1	0.134
Nicotinate and nicotinamide metabolism	15	0.602	3	0.0199	1	0.134
Nitrogen metabolism	6	0.241	2	0.0214	1	0.134
Valine, leucine and isoleucine biosynthesis	8	0.321	2	0.038	1	0.22
Arginine and proline metabolism	35	1.41	4	0.0486	1	0.248
beta-Alanine metabolism	21	0.843	3	0.049	1	0.248
Glutathione metabolism	28	1.12	3	0.099	1	0.472
Glycine, serine and threonine metabolism	32	1.29	3	0.134	1	0.604
Phenylalanine, tyrosine and tryptophan biosynthesis	4	0.161	1	0.151	1	0.645
Citrate cycle (TCA cycle)	20	0.803	2	0.19	1	0.743
Valine, leucine and isoleucine degradation	40	1.61	3	0.215	1	0.743
Phosphonate and phosphinate metabolism	6	0.241	1	0.218	1	0.743
Pentose phosphate pathway	22	0.883	2	0.22	1	0.743
Pyruvate metabolism	22	0.883	2	0.22	1	0.743
Thiamine metabolism	7	0.281	1	0.25	1	0.81
Phenylalanine metabolism	8	0.321	1	0.28	1	0.873
Vitamin B6 metabolism	9	0.361	1	0.309	1	0.91
Lysine degradation	29	1.16	2	0.326	1	0.91
Caffeine metabolism	10	0.402	1	0.337	1	0.91
Biotin metabolism	10	0.402	1	0.337	1	0.91
Ascorbate and aldarate metabolism	11	0.442	1	0.364	1	0.951
Cysteine and methionine metabolism	33	1.33	2	0.386	1	0.976
Drug metabolism - other enzymes	39	1.57	2	0.47	1	1
Tryptophan metabolism	40	1.61	2	0.484	1	1
Ubiquinone and other terpenoid-quinone biosynthesis	20	0.803	1	0.562	1	1
Propanoate metabolism	22	0.883	1	0.597	1	1
Glycolysis / Gluconeogenesis	24	0.964	1	0.629	1	1
Porphyrin metabolism	31	1.24	1	0.723	1	1
Arachidonic acid metabolism	44	1.77	1	0.84	1	1
Primary bile acid biosynthesis	46	1.85	1	0.853	1	1
Fatty acid biosynthesis	47	1.89	1	0.859	1	1
Drug metabolism - cytochrome P450	55	2.21	1	0.899	1	1
Steroid hormone biosynthesis	86	3.45	1	0.973	1	1

## Sheet: msea_ora_result category based-
	total	expected	hits	Raw p	Holm p	FDR
Organic acids and derivatives	4600	5.22	64	8.51e-50	2.98e-48	2.98e-48
Organoheterocyclic compounds	6560	7.44	53	1.73e-29	5.88e-28	3.03e-28
Benzenoids	5030	5.7	35	1.54e-17	5.07e-16	1.79e-16
Organic nitrogen compounds	632	0.717	14	3.41e-14	1.09e-12	2.98e-13
Nucleosides, nucleotides, and analogues	560	0.635	13	1.58e-13	4.89e-12	1.1e-12
Organic oxygen compounds	3240	3.68	12	0.000385	0.0116	0.00225
Homogeneous non-metal compounds	106	0.12	2	0.00659	0.191	0.033
Phenylpropanoids and polyketides	3830	4.35	8	0.0725	1	0.317
Alkaloids and derivatives	442	0.501	2	0.0903	1	0.351
Organohalogen compounds	180	0.204	1	0.185	1	0.647
Lipids and lipid-like molecules	94100	107	32	1	1	1
